# Supplementary material for: Causality of metabolites and metabolic pathways on cholestatic liver diseases: a Mendelian randomization study
Source: Front Med (Lausanne). 2024 Jul 2;11:1395526. doi: 10.3389/fmed.2024.1395526 (PMC11250271; doi:10.3389/fmed.2024.1395526)
Supplement: Supplementary file 2 [file Data_Sheet_2.xlsx]

## Sheet: Table S1
Supplementary Table S1. Genetic variants used as exposure for Mendelian randomization analyses
SNP	Exposure	se.exposure	chr.exposure	samplesize.exposure	beta.exposure	pval.exposure	pos.exposure	effect_allele.exposure	other_allele.exposure	eaf.exposure	R2	F
rs6562537	met-a-642	0.0787	13	75	0.3483	9.55e-06	69370045	G	A	0.0141	0.207075	11.9862
rs2280350	met-a-642	0.0917	17	75	0.4061	9.57e-06	46830145	T	C	0.0187	0.207291	11.9955
rs9577914	met-a-642	0.0166	13	75	0.0739	8.48e-06	114582870	G	A	0.3533	0.209016	12.069
rs1111835	met-a-642	0.0563	13	75	-0.2508	8.52e-06	79482718	G	A	0.973	0.209231	12.0781
rs3813761	met-a-642	0.0424	16	75	0.189	8.27e-06	1889714	C	T	0.0524	0.209442	12.0871
rs10811676	met-a-642	0.0372	9	75	0.1666	7.56e-06	2229388	T	C	0.0885	0.210999	12.1529
rs12646855	met-a-642	0.0347	4	75	0.1563	6.71e-06	164571086	A	G	0.06	0.21292	12.2337
rs17157982	met-a-642	0.0644	7	75	0.2906	6.34e-06	110441350	C	T	0.02	0.213523	12.259
rs10510506	met-a-599	0.1682	3	79	0.747	8.98e-06	20831443	C	A	0.0199	0.199787	12.3102
rs7211635	met-a-599	0.0596	17	79	0.2648	8.97e-06	31300405	A	G	0.8038	0.199918	12.3162
rs11656024	met-a-642	0.0236	17	75	0.1074	5.45e-06	76644567	A	G	0.2014	0.216385	12.378
rs159314	met-a-642	0.041	17	75	-0.1866	5.44e-06	32686084	G	A	0.946	0.216412	12.3792
rs17066980	met-a-642	0.0433	3	75	0.1974	5.16e-06	62699739	T	C	0.0473	0.216984	12.4028
rs13429065	met-a-642	0.0503	2	75	0.2346	3.08e-06	52617678	T	C	0.0343	0.224831	12.7226
rs11878582	met-a-642	0.0799	19	75	0.3746	2.79e-06	20059509	G	C	0.014	0.22665	12.7954
rs843172	met-a-599	0.1682	9	79	-0.7724	4.37e-06	105858506	T	G	0.9755	0.210693	12.8052
rs9451887	met-a-599	0.2025	6	79	0.934	3.96e-06	92764168	G	A	0.0127	0.212157	12.8703
rs7934379	met-a-599	0.2025	11	79	0.934	3.96e-06	83661168	T	C	0.0127	0.212157	12.8703
rs7150140	met-a-599	0.2025	14	79	0.934	3.96e-06	89656376	C	T	0.0127	0.212157	12.8703
rs4822679	met-a-599	0.2025	22	79	0.934	3.96e-06	26392172	G	A	0.0127	0.212157	12.8703
rs4691942	met-a-599	0.0644	4	79	-0.2972	3.91e-06	164863502	A	G	0.8916	0.212342	12.8785
rs12092233	met-a-642	0.0775	1	75	0.3663	2.28e-06	14289509	T	G	0.0133	0.2295	12.9086
rs418889	met-a-642	0.0801	19	75	0.3821	1.85e-06	18149975	A	G	0.0143	0.232781	13.0374
rs12070861	met-a-642	0.0338	1	75	0.1619	1.7e-06	179550290	C	T	0.0677	0.234253	13.0946
rs5998862	met-a-599	0.141	22	79	0.6716	1.91e-06	33697548	C	A	0.0513	0.223109	13.3465
rs8014529	met-a-642	0.0637	14	75	-0.3141	8.21e-07	107192302	A	G	0.9782	0.24482	13.4965
rs17180489	met-a-457	0.137	14	99	0.611	8.2e-06	72885471	C	G	0.012	0.1673	13.5131
rs1596834	met-a-588	0.0435	2	102	0.1944	7.87e-06	4768722	A	C	0.1181	0.16374	13.6929
rs6961104	met-a-642	0.0493	7	75	0.247	5.56e-07	25697638	C	T	0.0333	0.250761	13.7152
rs16843794	met-a-599	0.1428	2	79	0.7079	7.1e-07	133689463	C	T	0.026	0.237265	13.9347
rs4291236	met-a-588	0.057	8	102	-0.2588	5.54e-06	105550659	G	C	0.9451	0.168126	13.986
rs10836708	met-a-588	0.028	11	102	-0.1272	5.52e-06	4835606	C	G	0.326	0.168281	13.9962
rs7222177	met-a-588	0.122	17	102	0.5557	5.2e-06	32344384	T	C	0.0108	0.169024	14.0455
rs11059438	met-a-642	0.0759	12	75	0.3901	2.74e-07	128505400	T	C	0.0133	0.260472	14.0617
rs3734021	met-a-646	0.067	5	115	-0.301	7.04e-06	156542599	A	G	0.052	0.149301	14.3521
rs10485760	met-a-642	0.0437	20	75	0.2299	1.48e-07	12649066	C	T	0.0267	0.269552	14.3732
rs8003714	met-a-588	0.0995	14	102	0.4616	3.46e-06	86595036	T	G	0.017	0.174237	14.3879
rs357118	met-a-588	0.0308	3	102	0.1438	3.03e-06	13232489	A	G	0.8019	0.176077	14.5074
rs1546239	met-a-664	0.0398	10	128	0.1774	8.26e-06	110025919	T	A	0.3086	0.13436	14.6547
rs6511851	met-a-646	0.128	19	115	-0.584	5.05e-06	13283675	C	G	0.986	0.153269	14.6648
rs913080	met-a-588	0.0245	9	102	0.1166	1.97e-06	116555563	T	C	0.37	0.181708	14.869
rs11171791	met-a-664	0.0761	12	128	-0.3447	5.86e-06	56682816	C	T	0.043	0.138146	15.0017
rs321188	met-a-588	0.1117	7	102	0.536	1.59e-06	137080131	G	A	0.0194	0.184171	15.0252
rs693833	met-a-646	0.127	1	115	-0.591	3.26e-06	194089817	C	A	0.017	0.158468	15.0692
rs2292787	met-a-599	0.126	2	79	-0.6793	6.93e-08	169020187	A	G	0.0326	0.268964	15.1399
rs13147512	met-a-646	0.167	4	115	0.787	2.45e-06	8645076	T	C	0.028	0.161859	15.3296
rs12498013	met-a-588	0.0618	3	102	0.3027	9.79e-07	66668599	T	C	0.0395	0.190418	15.4159
rs6679176	met-a-588	0.0696	1	102	0.3414	9.2e-07	246471621	C	T	0.0392	0.190866	15.4436
rs7185611	met-a-588	0.0987	16	102	0.4842	9.41e-07	20730690	C	T	0.02	0.190904	15.446
rs16955210	met-a-664	0.1088	16	128	0.5039	3.66e-06	81411495	G	A	0.0182	0.143527	15.4888
rs11893356	met-a-664	0.1086	2	128	0.5065	3.08e-06	229338701	A	G	0.0161	0.145254	15.6435
rs7996156	met-a-608	0.0956	13	176	0.4229	9.67e-06	37705123	T	C	0.0169	0.10006	15.6684
rs7147680	met-a-588	0.1197	14	102	0.5941	6.94e-07	90027391	A	G	0.0114	0.194528	15.6687
rs10784422	met-a-568	0.0305	12	171	0.1355	8.93e-06	65212763	T	C	0.625	0.103477	15.6781
rs16982831	met-a-608	0.0704	20	176	0.3127	8.86e-06	58077034	A	G	0.0284	0.100799	15.7711
rs9288697	met-a-608	0.0603	2	176	-0.2691	8.11e-06	158694818	G	T	0.9497	0.101654	15.8897
rs726389	met-a-642	0.0521	20	75	0.31	2.71e-09	19615798	C	T	0.0267	0.320675	15.9025
rs827283	met-a-608	0.0256	10	176	0.1151	6.95e-06	72714544	G	A	0.2387	0.103024	16.0794
rs2561284	met-a-560	0.0226	3	182	0.1012	7.71e-06	159700819	T	G	0.1581	0.099239	16.0903
rs3749229	met-a-646	0.18	3	115	0.88	1.01e-06	184099206	T	C	0.014	0.172074	16.0985
rs1994459	met-a-560	0.0389	15	182	0.1746	7.14e-06	92919290	G	A	0.0471	0.0996607	16.1511
rs13082822	met-a-608	0.0322	3	176	0.1452	6.73e-06	1537685	G	T	0.1613	0.103568	16.1545
rs2008827	met-a-568	0.0903	5	171	0.4093	5.78e-06	34030600	T	G	0.0302	0.10726	16.1826
rs4785153	met-a-608	0.0832	16	176	-0.3758	6.35e-06	48968166	G	A	0.9799	0.103878	16.1971
rs2212841	met-a-646	0.177	18	115	0.87	8.87e-07	73360511	T	C	0.015	0.173611	16.2122
rs1572704	met-a-588	0.0764	1	102	0.3904	3.29e-07	238307706	A	G	0.0272	0.203819	16.2277
rs3735210	met-a-646	0.177	7	115	0.873	8.13e-07	2069588	C	T	0.015	0.174601	16.2851
rs8094976	met-a-568	0.1405	18	171	0.6419	4.93e-06	7803579	T	C	0.0131	0.108785	16.3847
rs2087348	met-a-646	0.375	7	115	-1.859	7.15e-07	118947511	T	G	0.986	0.176071	16.3929
rs12702615	met-a-646	0.179	7	115	0.892	6.25e-07	7556557	A	G	0.011	0.177589	16.5037
rs194546	met-a-568	0.1065	16	171	-0.4891	4.37e-06	21605967	A	G	0.9795	0.109797	16.5183
rs4976704	met-a-646	0.181	5	115	0.905	5.73e-07	177042620	C	T	0.011	0.178571	16.5753
rs3750318	met-a-646	0.179	9	115	0.895	5.73e-07	131670952	T	C	0.012	0.178571	16.5753
rs13176512	met-a-642	0.0251	5	248	0.1108	9.78e-06	51503850	A	G	0.0839	0.0728501	16.6156
rs17415487	met-a-646	0.179	10	115	0.898	5.25e-07	22597174	G	A	0.011	0.179555	16.6466
rs2425619	met-a-642	0.0219	20	248	0.0968	9.91e-06	42734757	C	G	0.1195	0.0730261	16.6526
rs1383681	met-a-608	0.0193	4	228	-0.086	8.08e-06	12607282	G	A	0.5903	0.0801094	16.6544
rs17797732	met-a-642	0.028	18	248	0.1238	9.53e-06	21588194	T	C	0.0526	0.0730671	16.6612
rs10243870	met-a-642	0.0177	7	248	0.0784	9.18e-06	15215277	G	T	0.159	0.0733108	16.7123
rs1045530	met-a-664	0.0218	7	241	-0.0969	8.79e-06	32908135	G	C	0.3852	0.07577	16.7369
rs12483707	met-a-403	0.0192	21	257	0.0849	9.19e-06	22346020	C	G	0.3543	0.0707025	16.7544
rs17073398	met-a-608	0.0883	18	176	0.4078	3.87e-06	62314823	T	C	0.0276	0.108089	16.7746
rs7870108	met-a-588	0.118	9	102	0.6206	1.46e-07	87813359	T	G	0.0102	0.21333	16.782
rs1431419	met-a-568	0.076	18	171	0.3534	3.27e-06	66738929	C	T	0.0351	0.112253	16.8413
rs736289	met-a-642	0.0149	19	248	-0.0663	8.8e-06	33757062	C	T	0.3862	0.0739341	16.8431
rs2927446	met-a-568	0.0943	19	171	0.4392	3.24e-06	45318564	C	A	0.0263	0.112574	16.8833
rs13294186	met-a-608	0.1343	9	176	0.6236	3.43e-06	37372437	G	A	0.0113	0.109134	16.9169
rs10832313	met-a-608	0.0322	11	228	0.1452	6.67e-06	14922363	G	A	0.0817	0.0818814	16.99
rs11993732	met-a-608	0.0605	8	228	0.2732	6.3e-06	107736888	C	T	0.0226	0.0820944	17.0302
rs1396287	met-a-664	0.0382	4	241	-0.1717	6.95e-06	101634693	A	G	0.8863	0.0773456	17.0558
rs17124948	met-a-587	0.07	14	296	0.31	9.49e-06	89362069	T	C	0.011	0.0621403	17.134
rs7549636	met-a-664	0.0254	1	241	0.1145	6.36e-06	4220301	A	G	0.271	0.0777623	17.14
rs4676262	met-a-560	0.0171	2	182	0.0798	2.91e-06	107168010	T	C	0.4367	0.10687	17.1808
rs10179884	met-a-664	0.0412	2	128	0.2058	5.89e-07	126529084	T	C	0.168	0.163133	17.2016
rs4589435	met-a-642	0.0142	13	248	0.064	6.19e-06	66297052	C	T	0.2931	0.0757078	17.2141
rs907609	met-a-664	0.0352	11	241	0.1592	6.18e-06	1857270	T	C	0.1354	0.0782355	17.2354
rs6759985	met-a-608	0.0481	2	228	0.2189	5.33e-06	211799367	T	G	0.0471	0.0832734	17.2526
rs3752559	met-a-608	0.1086	20	176	0.5132	2.29e-06	42197904	T	G	0.0114	0.112596	17.3857
rs17142700	met-a-700	0.0403	7	284	0.1807	7.27e-06	20344650	C	T	0.1275	0.0661123	17.4111
rs4389303	met-a-664	0.0378	2	241	-0.172	5.35e-06	171719442	T	G	0.1027	0.0791155	17.4126
rs707922	met-a-642	0.0406	6	75	0.2854	2.12e-12	31625507	T	G	0.04	0.397177	17.4782
rs12522706	met-a-700	0.0666	5	284	0.2998	6.84e-06	11567187	A	G	0.0337	0.0665986	17.53
rs6109922	met-a-608	0.0984	20	176	0.4676	2.01e-06	13504427	T	A	0.0178	0.113715	17.5365
rs2513896	met-a-306	0.001	8	7351	0.0042	9.65e-06	103769678	A	G	0.3526	0.00239393	17.5509
rs11714789	met-a-608	0.0753	3	176	-0.3581	1.96e-06	71186010	T	C	0.9731	0.113869	17.557
rs6698967	met-a-700	0.0704	1	284	0.3177	6.49e-06	110331728	G	A	0.0277	0.0669105	17.6062
rs1889603	met-a-734	0.019	1	274	0.086	6e-06	71154774	G	A	0.253	0.0695701	17.6066
rs1447600	met-a-642	0.023	3	173	-0.11	1.73e-06	135457984	C	T	0.19	0.116776	17.6369
rs1824189	met-a-642	0.0138	15	248	0.0631	5.25e-06	37753443	C	T	0.3021	0.0777495	17.6393
rs197712	met-a-642	0.0214	15	248	-0.098	4.67e-06	67308988	C	T	0.1364	0.0779684	17.6848
rs12769591	met-a-587	0.043	10	296	0.194	6.43e-06	74808045	G	A	0.031	0.0643416	17.6993
rs3908007	met-a-745	0.0318	4	437	-0.1406	9.57e-06	161659385	A	G	0.2651	0.0428183	17.8284
rs6882058	met-a-422	0.0167	5	413	0.0741	9.37e-06	3691061	C	T	0.2276	0.0455018	17.8503
rs10064959	met-a-645	0.0549	5	369	0.2452	7.87e-06	59833476	C	G	0.0226	0.0512867	17.8569
rs17619273	met-a-642	0.0154	13	248	0.071	4.02e-06	68233727	A	G	0.1542	0.0789424	17.8868
rs17083481	met-a-664	0.0279	4	241	-0.1292	3.63e-06	54656948	T	C	0.2175	0.0817107	17.9331
rs17065343	met-a-422	0.0286	13	413	0.1273	8.82e-06	21912488	G	C	0.0678	0.0457747	17.9522
rs16851075	met-a-598	0.0659	3	477	0.2919	9.33e-06	140849140	G	A	0.0238	0.0395069	18.0244
rs11817310	met-a-642	0.0367	10	248	0.17	3.61e-06	43283026	C	T	0.0425	0.07963	18.0291
rs427619	met-a-568	0.0719	7	171	-0.3498	1.15e-06	158947901	C	T	0.9737	0.121586	18.0497
rs3791160	met-a-608	0.0856	17	228	0.4005	2.87e-06	80764771	T	C	0.0205	0.0876007	18.0635
rs7009700	met-a-642	0.0315	8	248	0.1461	3.54e-06	69301426	G	C	0.0497	0.0798181	18.068
rs12525617	met-a-646	0.0582	6	535	-0.257	9.92e-06	165507172	T	C	0.0207	0.0351657	18.0842
rs11158090	met-a-457	0.0178	14	522	-0.0787	9.64e-06	56785007	G	A	0.8123	0.0360971	18.0929
rs6832331	met-a-422	0.0495	4	413	0.2214	7.67e-06	177013571	C	G	0.0215	0.046201	18.1113
rs11686391	met-a-664	0.0285	2	241	0.1328	3.27e-06	84623163	C	T	0.1894	0.0826468	18.1201
rs17006323	met-a-608	0.0345	3	228	0.1619	2.62e-06	69713930	G	A	0.0364	0.08808	18.1528
rs7789832	met-a-457	0.0286	7	522	0.1267	9.21e-06	110328742	T	C	0.0751	0.0362345	18.1592
rs7855332	met-a-585	0.0127	9	516	-0.0563	8.71e-06	2702703	G	T	0.4694	0.0366882	18.1659
rs10425480	met-a-588	0.0954	19	102	0.5394	1.59e-08	41278020	A	G	0.0157	0.238628	18.1685
rs3742253	met-a-457	0.0191	13	522	0.0849	8.78e-06	100615196	C	G	0.1923	0.0364706	18.2731
rs7279572	met-a-403	0.0585	21	257	0.2727	3.09e-06	21210594	C	T	0.0356	0.0779606	18.3301
rs1411983	met-a-307	0.0017	9	7365	0.0073	9.21e-06	89236178	T	A	0.406	0.00249741	18.3425
rs12639034	met-a-642	0.0394	3	248	0.1844	2.84e-06	153775743	C	T	0.025	0.0811558	18.3441
rs16831763	met-a-646	0.081	3	115	-0.44	5.57e-08	120544977	G	A	0.012	0.204195	18.3624
rs12498629	met-a-433	0.002	4	6535	-0.0086	9.34e-06	45786807	T	C	0.2767	0.0028214	18.3802
rs10089042	met-a-561	0.0435	8	292	0.2008	3.84e-06	84133048	C	A	0.0526	0.0680107	18.3817
rs3219080	met-a-488	0.0571	1	604	0.2532	9.19e-06	226567241	T	C	0.0219	0.0315286	18.3818
rs6938176	met-a-562	0.0188	6	474	-0.0842	7.45e-06	148510866	G	A	0.5506	0.0406003	18.3853
rs813108	met-a-587	0.1026	12	528	0.4574	8.31e-06	28206052	A	G	0.0115	0.0362758	18.3889
rs9636889	met-a-306	0.001	21	7351	0.0043	7.75e-06	36433600	A	G	0.4879	0.00250899	18.3923
rs4151405	met-a-488	0.0639	14	604	-0.2836	9.05e-06	61434221	T	G	0.9851	0.0315818	18.4118
rs11117202	met-a-670	0.008	16	738	-0.0353	9.76e-06	86739957	T	C	0.6066	0.0257042	18.432
rs812573	met-a-658	0.0013	18	7317	-0.0056	8.66e-06	994149	A	G	0.2035	0.00252963	18.4574
rs1967908	met-a-534	0.0013	9	7329	-0.0056	8.98e-06	98479529	T	C	0.4168	0.00252549	18.4576
rs10000111	met-a-562	0.0558	4	474	0.2505	7.12e-06	106918068	A	G	0.0351	0.0407836	18.4648
rs7638353	met-a-457	0.0301	3	423	-0.1359	6.48e-06	151596400	A	C	0.5531	0.0459754	18.4657
rs4693555	met-a-327	0.0016	4	7347	0.0069	8.43e-06	83992535	C	T	0.7869	0.00252493	18.4988
rs10206020	met-a-568	0.0182	2	528	-0.0814	8e-06	1557927	C	T	0.1816	0.0365025	18.4995
rs8082167	met-a-588	0.0774	17	102	-0.4457	8.49e-09	52494156	C	T	0.9712	0.245334	18.5145
rs195717	met-a-742	0.0019	1	6552	0.0082	9.03e-06	24826104	A	G	0.3882	0.00283474	18.5149
rs17169081	met-a-608	0.1084	7	176	0.5339	8.32e-07	97402027	A	G	0.0134	0.121135	18.5243
rs989127	met-a-566	0.0019	3	7315	0.0082	9.43e-06	7389553	C	T	0.2977	0.00253981	18.5265
rs2932919	met-a-566	0.0019	17	7315	0.0082	9.12e-06	32303237	A	G	0.6579	0.00253981	18.5265
rs13966	met-a-341	0.0019	11	7364	-0.0082	9.99e-06	61664992	C	T	0.533	0.00252296	18.5271
rs7797678	met-a-457	0.0629	7	522	0.2817	7.6e-06	95513393	T	C	0.0159	0.0370022	18.5292
rs10463012	met-a-664	0.1506	5	128	0.796	1.24e-07	171271189	G	A	0.0117	0.179154	18.5293
rs2803893	met-a-588	0.0138	14	470	0.0621	7.09e-06	38659141	G	A	0.2124	0.0413055	18.5325
rs12621754	met-a-670	0.0363	2	738	-0.1607	9.47e-06	174490875	T	C	0.0102	0.025869	18.547
rs4897530	met-a-608	0.1018	6	228	0.4842	1.97e-06	131853921	T	C	0.0228	0.0902678	18.559
rs7546527	met-a-403	0.0991	1	257	0.4654	2.64e-06	65846564	A	G	0.012	0.0790343	18.5609
rs11694339	met-a-646	0.0643	2	535	0.2881	7.33e-06	35030699	A	G	0.0329	0.036167	18.5798
rs1402168	met-a-605	0.0239	2	471	-0.1077	6.49e-06	50536068	G	T	0.1166	0.0413317	18.5834
rs1530045	met-a-587	0.0126	2	824	-0.0557	9.62e-06	23689034	A	G	0.2868	0.0231666	18.6018
rs17059417	met-a-708	0.0227	18	274	0.1061	2.86e-06	74177219	A	G	0.3922	0.0738436	18.6023
rs2325470	met-a-579	0.0124	13	834	0.0548	9.14e-06	72958733	G	C	0.2094	0.0228822	18.6024
rs6698616	met-a-587	0.0102	1	824	-0.0451	9.79e-06	58501675	C	G	0.4322	0.0231762	18.6093
rs2442790	met-a-394	0.0767	3	604	0.3427	7.99e-06	11540296	T	C	0.0288	0.0319947	18.6446
rs745932	met-a-642	0.0179	18	248	-0.0846	2.25e-06	60469936	A	G	0.1263	0.0826282	18.647
rs2374393	met-a-339	0.0018	2	6523	0.0078	9.22e-06	42414557	C	G	0.4365	0.00287044	18.6644
rs13094553	met-a-646	0.177	3	115	-0.975	3.62e-08	156609300	G	A	0.015	0.20877	18.6659
rs11912450	met-a-367	0.0018	22	7081	-0.0078	8.58e-06	21447079	A	T	0.1939	0.00264484	18.6733
rs6848070	met-a-338	0.0027	4	7160	-0.0117	9.91e-06	127862814	A	G	0.3521	0.00261574	18.6745
rs1951768	met-a-572	0.0018	4	7306	0.0078	8.56e-06	37141109	A	G	0.6648	0.0025636	18.6765
rs8029902	met-a-572	0.0018	15	7306	0.0078	9.48e-06	93391486	T	C	0.299	0.0025636	18.6765
rs4315100	met-a-707	0.0027	11	7317	0.0117	9.51e-06	80930669	C	T	0.3182	0.00255975	18.6767
rs4075958	met-a-509	0.0018	5	7318	0.0078	9.43e-06	176784512	A	G	0.2613	0.0025594	18.6767
rs1437588	met-a-356	0.0018	15	7325	-0.0078	7.67e-06	96809782	G	A	0.521	0.00255696	18.6768
rs11181433	met-a-534	0.0018	12	7329	0.0078	9.95e-06	42733559	G	A	0.1508	0.00255557	18.6768
rs2205212	met-a-536	0.0018	14	7344	-0.0078	9.37e-06	80412530	G	A	0.3075	0.00255037	18.677
rs2066415	met-a-327	0.0015	9	7347	-0.0065	8.63e-06	5867061	C	T	0.6433	0.00254933	18.6771
rs6564181	met-a-464	0.0018	16	7349	-0.0078	8.16e-06	74905905	G	A	0.5494	0.00254864	18.6771
rs11128879	met-a-323	0.0018	3	7352	-0.0078	9.56e-06	1862780	T	C	0.1208	0.0025476	18.6771
rs10502069	met-a-417	0.0018	11	7354	0.0078	8.39e-06	106316611	G	A	0.2736	0.00254691	18.6772
rs10153405	met-a-481	0.0018	18	7355	-0.0078	9.07e-06	41270672	A	G	0.5344	0.00254656	18.6772
rs6661052	met-a-366	0.0018	1	7356	0.0078	9.65e-06	102324578	A	T	0.5276	0.00254622	18.6772
rs1097296	met-a-366	0.0018	1	7356	0.0078	9.22e-06	226943488	T	C	0.3933	0.00254622	18.6772
rs9513489	met-a-366	0.0018	13	7356	-0.0078	8.48e-06	99434758	C	T	0.4112	0.00254622	18.6772
rs8015724	met-a-366	0.0018	14	7356	-0.0078	9.16e-06	22595277	T	C	0.3913	0.00254622	18.6772
rs10476724	met-a-541	0.0018	5	7362	-0.0078	9.43e-06	97030575	C	T	0.1547	0.00254415	18.6773
rs1927544	met-a-541	0.0018	13	7362	-0.0078	9.67e-06	27433248	C	T	0.1525	0.00254415	18.6773
rs6507259	met-a-541	0.0018	18	7362	0.0078	9.52e-06	36138638	C	T	0.8667	0.00254415	18.6773
rs1530219	met-a-341	0.0018	15	7364	0.0078	9.94e-06	39602380	G	A	0.5203	0.00254346	18.6773
rs4685337	met-a-471	0.0018	3	7365	-0.0078	8.64e-06	16474332	T	C	0.5355	0.00254311	18.6773
rs6844227	met-a-471	0.0018	4	7365	-0.0078	9.02e-06	170920877	T	C	0.4886	0.00254311	18.6773
rs2853187	met-a-471	0.0018	8	7365	-0.0078	9.42e-06	118400692	A	T	0.6023	0.00254311	18.6773
rs11222450	met-a-751	0.0018	11	7366	0.0078	9.18e-06	130937747	C	T	0.404	0.00254277	18.6773
rs669764	met-a-375	0.0018	1	7368	-0.0078	7.73e-06	78691660	T	C	0.3176	0.00254208	18.6774
rs6927639	met-a-345	0.0018	6	7371	0.0078	9.27e-06	108009018	G	A	0.1542	0.00254105	18.6774
rs904720	met-a-568	0.0246	5	528	0.1106	6.61e-06	173758070	G	A	0.7586	0.0368715	18.6793
rs9462736	met-a-645	0.0162	6	369	0.0742	4.91e-06	41655340	T	C	0.3451	0.0537944	18.6805
rs17218189	met-a-647	0.0342	4	633	0.1528	7.77e-06	59345038	T	C	0.0628	0.0305708	18.7005
rs9419004	met-a-348	0.0563	10	496	-0.254	6.53e-06	134914522	C	G	0.186	0.0394188	18.7053
rs6429138	met-a-534	0.0016	1	1763	-0.007	8.16e-06	239590223	T	A	0.57	0.0107402	18.7104
rs12540531	met-a-457	0.0227	7	522	0.1022	6.74e-06	48926609	A	C	0.1129	0.0373796	18.7108
rs9962219	met-a-407	0.0954	18	698	0.4251	8.28e-06	61131461	G	T	0.01	0.0276598	18.7187
rs2707795	met-a-745	0.0788	2	437	0.3579	5.63e-06	144611918	G	T	0.028	0.0450773	18.7247
rs1117313	met-a-568	0.0151	11	528	0.068	6.81e-06	39000748	A	G	0.6636	0.0369881	18.7361
rs17521554	met-a-645	0.0697	18	369	0.3198	4.46e-06	25478278	T	C	0.0166	0.0539721	18.7387
rs17784966	met-a-646	0.0703	2	535	0.3165	6.76e-06	162630193	G	T	0.025	0.0365034	18.7461
rs9606290	met-a-348	0.0352	22	496	0.159	6.32e-06	20218237	A	G	0.241	0.0395111	18.7473
rs16904525	met-a-403	0.033	8	917	0.1461	9.4e-06	91433525	T	C	0.0297	0.0209275	18.748
rs10213999	met-a-646	0.0203	5	535	-0.0914	6.8e-06	117907292	A	C	0.2991	0.0365085	18.7486
rs4331456	met-a-745	0.0366	2	437	-0.1664	5.52e-06	238525943	T	C	0.2107	0.0451639	18.759
rs17112260	met-a-730	0.0384	1	589	0.1723	7.19e-06	55980605	C	T	0.0161	0.0330519	18.7602
rs8054116	met-a-703	0.008	16	1291	0.0352	9.83e-06	74880600	A	C	0.4278	0.0147746	18.763
rs169660	met-a-558	0.0029	16	7063	-0.0126	9.22e-06	22840704	A	G	0.3667	0.00266561	18.7717
rs12633114	met-a-587	0.0156	3	824	-0.0693	9.22e-06	65328946	A	G	0.6036	0.023389	18.7761
rs10019295	met-a-599	0.0317	4	831	0.1408	8.73e-06	160961073	G	A	0.0525	0.0231897	18.7785
rs16875784	met-a-608	0.1079	5	176	0.5363	6.74e-07	5579439	A	G	0.0114	0.123088	18.7811
rs2018451	met-a-663	0.0127	3	1071	0.0561	9.28e-06	193104506	G	A	0.716	0.0178932	18.7856
rs7531982	met-a-699	0.0026	1	7256	-0.0113	9.08e-06	154596122	T	A	0.4861	0.00259647	18.7859
rs1255463	met-a-426	0.0026	10	7284	0.0113	9.3e-06	65406161	C	A	0.6012	0.00258652	18.7863
rs7425298	met-a-561	0.0489	2	292	0.2286	2.88e-06	51510144	T	A	0.0154	0.0696317	18.7871
rs10963693	met-a-678	0.0026	9	7344	-0.0113	9.61e-06	18637769	G	C	0.4143	0.00256544	18.7871
rs4677337	met-a-456	0.012	3	789	-0.0534	8.99e-06	73768520	A	G	0.3536	0.0244837	18.7969
rs1389052	met-a-433	0.002	3	6535	0.0087	8.95e-06	103008371	T	C	0.7199	0.0028872	18.8076
rs2286707	met-a-433	0.002	7	6535	-0.0087	9.5e-06	23028610	T	G	0.2687	0.0028872	18.8076
rs9547604	met-a-433	0.002	13	6535	-0.0087	7.72e-06	37128625	A	G	0.2551	0.0028872	18.8076
rs2622243	met-a-587	0.0121	7	824	0.0538	9.6e-06	153526782	A	G	0.4311	0.0234299	18.8081
rs17655603	met-a-390	0.0205	7	1244	-0.0904	9.91e-06	96543180	C	T	0.0433	0.0153912	18.8217
rs6860185	met-a-727	0.0018	5	1763	0.0079	6.51e-06	83197470	C	T	0.1179	0.0108078	18.8268
rs9870766	met-a-648	0.0277	3	955	0.1228	9.14e-06	191340318	A	G	0.1247	0.0201645	18.8293
rs7429997	met-a-465	0.0037	3	7356	-0.0161	9.94e-06	71235982	T	C	0.3794	0.00256738	18.832
rs9837442	met-a-418	0.0017	3	7325	0.0074	7.88e-06	39419481	T	A	0.2862	0.0025801	18.8453
rs17130	met-a-418	0.0017	19	7325	0.0074	8.59e-06	5254970	C	T	0.3309	0.0025801	18.8453
rs10933558	met-a-378	0.0017	2	7345	0.0074	9.25e-06	242407478	G	A	0.206	0.00257309	18.8456
rs938040	met-a-304	0.0017	10	7355	-0.0074	9.12e-06	65738183	C	T	0.893	0.0025696	18.8457
rs10466757	met-a-571	0.0143	12	977	-0.0634	9.56e-06	24984990	T	A	0.8422	0.0197225	18.8501
rs12071803	met-a-685	0.0028	1	6543	-0.0122	9.92e-06	97035474	A	G	0.3609	0.00289313	18.8692
rs13028212	met-a-646	0.0747	2	535	0.3375	6.3e-06	83975589	G	C	0.0191	0.0367528	18.8693
rs3760877	met-a-346	0.013	19	955	0.0577	9.55e-06	542672	T	C	0.4762	0.0202113	18.8721
rs653349	met-a-495	0.0071	3	1762	0.0312	9.51e-06	109621619	G	A	0.7693	0.0108406	18.8726
rs595526	met-a-648	0.018	6	955	-0.0799	9.39e-06	10467101	G	A	0.4194	0.0202151	18.8755
rs4472601	met-a-412	0.0028	9	6929	-0.0122	9.84e-06	29966804	A	G	0.3066	0.0027324	18.8756
rs9965173	met-a-644	0.0146	18	1492	-0.0643	9.91e-06	7211755	G	A	0.1064	0.0128333	18.8762
rs42041	met-a-324	0.0025	7	5687	0.0109	9.33e-06	92246744	G	C	0.2551	0.0033315	18.8765
rs6798346	met-a-355	0.0038	3	1766	0.0167	8.78e-06	73078044	G	A	0.373	0.0108181	18.8767
rs1360637	met-a-644	0.0529	13	879	-0.2353	8.79e-06	39831681	G	A	0.9829	0.0220129	18.8803
rs1495673	met-a-700	0.0127	10	1383	-0.056	9.76e-06	29204927	A	C	0.3834	0.0138638	18.8805
rs2035058	met-a-578	0.0028	4	7307	0.0122	9.98e-06	87185006	G	A	0.1112	0.00259142	18.8813
rs10255688	met-a-559	0.0028	7	7364	-0.0122	9.89e-06	11151356	T	C	0.4167	0.00257141	18.8821
rs723124	met-a-598	0.0357	10	477	0.1622	5.4e-06	58518676	T	C	0.0634	0.0414809	18.8861
rs2632020	met-a-393	0.0025	11	6549	-0.0109	9.83e-06	19510887	C	T	0.5494	0.00289427	18.8939
rs9375892	met-a-642	0.0182	6	248	0.0867	2.02e-06	99523104	G	T	0.1181	0.0838336	18.8942
rs16977497	met-a-749	0.0122	17	1411	0.0538	9.91e-06	71021645	A	G	0.0448	0.0135948	18.8947
rs11938671	met-a-588	0.0458	4	470	0.2083	5.38e-06	36532015	T	G	0.0205	0.0421546	18.8967
rs17259313	met-a-608	0.0698	18	228	0.3357	1.51e-06	21152907	C	G	0.0169	0.0921068	18.8988
rs4475212	met-a-701	0.0025	4	6883	-0.0109	9.59e-06	117543870	T	C	0.4307	0.00275421	18.8995
rs7733505	met-a-666	0.0485	5	829	0.2162	8.31e-06	79130843	A	C	0.0163	0.0234092	18.9062
rs7608258	met-a-468	0.0025	2	7356	0.0109	9.98e-06	142850098	G	A	0.6751	0.00257757	18.9066
rs1448767	met-a-353	0.0033	8	7346	0.0144	9.95e-06	29726906	C	T	0.3711	0.00258537	18.9378
rs4781436	met-a-606	0.0478	16	1069	0.2121	9.23e-06	13305319	A	G	0.0141	0.0180851	18.9478
rs11864324	met-a-441	0.0074	16	1358	-0.0327	9.39e-06	4281391	G	T	0.2329	0.0141753	18.9492
rs164100	met-a-633	0.0054	3	1644	0.0238	9.25e-06	11272648	T	C	0.3925	0.0116779	18.9511
rs11151898	met-a-561	0.0092	18	1273	0.0407	9.23e-06	71474354	A	G	0.3841	0.0151411	18.953
rs1535321	met-a-599	0.0164	14	831	-0.0732	7.84e-06	91170826	A	G	0.7808	0.0234123	18.9544
rs6111973	met-a-664	0.0288	20	241	0.1379	1.65e-06	18445266	T	C	0.2105	0.086868	18.958
rs12493507	met-a-428	0.0046	3	5676	0.0201	9.97e-06	139261618	T	C	0.1189	0.00335255	18.9586
rs12592330	met-a-649	0.0285	15	525	0.1292	5.86e-06	48645280	C	T	0.1505	0.0376704	18.9594
rs4877694	met-a-403	0.013	9	917	-0.0579	8.74e-06	81129191	C	T	0.699	0.0211742	18.9641
rs9323203	met-a-365	0.0027	14	5656	0.0118	9.5e-06	51437977	C	A	0.2669	0.0033656	18.9651
rs809710	met-a-506	0.0019	3	6497	-0.0083	8.49e-06	59991608	G	A	0.4562	0.00292862	18.9657
rs9859230	met-a-506	0.0019	3	6497	0.0083	9.13e-06	122600983	G	A	0.675	0.00292862	18.9657
rs7999481	met-a-742	0.0019	13	6552	-0.0083	8.18e-06	53605160	G	A	0.5388	0.0029041	18.9666
rs1764966	met-a-742	0.0019	13	6552	-0.0083	7e-06	86258222	G	A	0.6066	0.0029041	18.9666
rs11736674	met-a-522	0.0416	4	562	0.1881	6.11e-06	14852818	C	A	0.0365	0.0351023	18.9673
rs17082709	met-a-599	0.0374	6	831	0.167	8.06e-06	152777095	C	A	0.0414	0.023431	18.9692
rs11885171	met-a-555	0.0639	2	930	0.2846	8.51e-06	139991290	C	T	0.0262	0.0208843	18.9758
rs10247235	met-a-585	0.0062	7	2859	-0.0272	9.41e-06	125299315	T	G	0.319	0.00668692	18.9768
rs7584770	met-a-612	0.0359	2	819	0.1604	7.73e-06	169271850	C	G	0.0203	0.0237945	18.9776
rs13238296	met-a-397	0.0019	7	7315	-0.0083	8.37e-06	90278864	C	T	0.3467	0.00260197	18.9787
rs9818859	met-a-566	0.0019	3	7315	0.0083	7.83e-06	134671879	T	C	0.2937	0.00260197	18.9787
rs3807814	met-a-566	0.0019	7	7315	-0.0083	9.22e-06	8287792	C	T	0.319	0.00260197	18.9787
rs4144863	met-a-566	0.0019	7	7315	0.0083	8.24e-06	54052765	T	C	0.38	0.00260197	18.9787
rs9567586	met-a-566	0.0019	13	7315	-0.0083	8.32e-06	46431655	G	A	0.3969	0.00260197	18.9787
rs1538133	met-a-566	0.0019	15	7315	-0.0083	8.49e-06	79756776	A	G	0.2863	0.00260197	18.9787
rs10917314	met-a-435	0.0019	1	7329	0.0083	9.53e-06	23153283	C	T	0.5392	0.00259702	18.9789
rs6861890	met-a-435	0.0019	5	7329	0.0083	7.59e-06	55185364	T	C	0.5008	0.00259702	18.9789
rs6566995	met-a-440	0.0019	18	7340	-0.0083	7.15e-06	56321349	T	C	0.3657	0.00259314	18.9791
rs1566481	met-a-536	0.0019	4	7344	-0.0083	7.7e-06	22314439	G	A	0.3104	0.00259173	18.9791
rs2048277	met-a-309	0.0019	2	7361	-0.0083	8.75e-06	211151774	G	A	0.1044	0.00258576	18.9794
rs1374355	met-a-309	0.0019	2	7361	-0.0083	8.59e-06	200156193	T	A	0.8923	0.00258576	18.9794
rs12637114	met-a-430	0.0059	3	1074	0.0262	9.65e-06	176035270	T	C	0.541	0.0180299	18.9795
rs10005516	met-a-598	0.0263	4	1027	0.1169	8.68e-06	123084874	A	G	0.0302	0.0188743	18.981
rs11946836	met-a-666	0.0653	4	829	0.2917	8.07e-06	173757865	T	C	0.0115	0.0235051	18.9818
rs2642169	met-a-392	0.0027	4	6733	0.0118	8.63e-06	59508505	A	G	0.5682	0.00282877	18.9866
rs943251	met-a-368	0.0027	6	6864	-0.0118	9.9e-06	53496582	G	T	0.6288	0.00277493	18.9887
rs10942715	met-a-640	0.0027	5	6994	-0.0118	8.54e-06	73952804	C	G	0.5289	0.00272349	18.9908
rs8024828	met-a-565	0.0027	15	7118	-0.0118	8.9e-06	25963803	G	A	0.0944	0.00267618	18.9927
rs10852002	met-a-691	0.0027	15	7217	-0.0118	9.82e-06	30038664	T	C	0.1049	0.00263956	18.9942
rs4458182	met-a-588	0.0189	2	470	0.0862	5.3e-06	150391463	T	A	0.9146	0.0423824	18.9943
rs1486945	met-a-699	0.0027	5	7256	-0.0118	8.57e-06	1943884	T	G	0.7403	0.00262541	18.9947
rs1545472	met-a-419	0.0027	15	7301	0.0118	9.22e-06	85437761	A	G	0.5158	0.00260927	18.9954
rs6897246	met-a-707	0.0027	5	7317	0.0118	9.29e-06	68349917	A	G	0.3294	0.00260358	18.9956
rs4436910	met-a-374	0.0027	2	7352	-0.0118	9.13e-06	238190533	T	A	0.1964	0.00259122	18.9961
rs2228070	met-a-463	0.0027	19	7356	0.0118	8.2e-06	38956839	T	C	0.2316	0.00258981	18.9962
rs7738342	met-a-387	0.0035	6	6782	-0.0153	9.17e-06	75411006	A	G	0.2185	0.00280975	18.9965
rs1517049	met-a-499	0.0067	3	1508	-0.0296	9.97e-06	166428617	G	A	0.4441	0.0127775	18.9971
rs8058752	met-a-663	0.0361	16	1071	0.1604	8.88e-06	8439874	G	T	0.0238	0.0180997	18.9984
rs8096862	met-a-591	0.0119	18	1155	0.0528	9.85e-06	70169490	C	T	0.7708	0.0167591	18.9995
rs6465368	met-a-406	0.0416	7	1040	-0.185	8.51e-06	92560000	G	A	0.9657	0.0186613	19.009
rs7988423	met-a-439	0.009	13	1751	0.0397	9.28e-06	52457382	T	C	0.952	0.0109903	19.0108
rs6794734	met-a-647	0.0111	3	1649	-0.049	9.81e-06	62647341	A	C	0.6977	0.0116795	19.0114
rs2282040	met-a-506	0.0086	9	1298	-0.0381	9.29e-06	98248328	G	A	0.1019	0.0148957	19.0173
rs7082340	met-a-596	0.0024	10	6279	-0.0105	9.95e-06	55148854	G	A	0.4119	0.00303909	19.0184
rs17748106	met-a-568	0.0261	3	528	0.1185	5.58e-06	80099394	C	A	0.0713	0.0375741	19.0214
rs12769714	met-a-646	0.18	10	115	-1.008	2.14e-08	73160050	T	C	0.011	0.214266	19.0242
rs802993	met-a-329	0.0063	14	1766	0.0278	9.11e-06	52674877	G	A	0.9315	0.0109057	19.0279
rs10098688	met-a-576	0.0063	8	1766	-0.0278	9.68e-06	68788493	C	A	0.6627	0.0109057	19.0279
rs12104569	met-a-550	0.0459	2	1229	0.2036	9.25e-06	168265874	T	C	0.0335	0.0157573	19.0295
rs2022010	met-a-533	0.0252	9	1162	0.1119	9.01e-06	270613	G	T	0.0783	0.0166857	19.0325
rs2297615	met-a-380	0.0016	14	7310	-0.007	8.17e-06	20846521	T	A	0.2248	0.00261158	19.0356
rs12327010	met-a-638	0.0024	18	7316	0.0105	8.45e-06	2173323	G	A	0.3467	0.00260944	19.0357
rs11539202	met-a-378	0.0016	11	7345	0.007	9.77e-06	34969112	G	A	0.3315	0.00259917	19.0361
rs12539054	met-a-477	0.004	7	7355	-0.0175	9.44e-06	52526705	T	C	0.2501	0.00259564	19.0362
rs3993153	met-a-692	0.0045	11	5979	-0.0197	9.92e-06	11390585	G	T	0.1915	0.00319513	19.0363
rs987313	met-a-385	0.0416	17	1259	-0.1845	9.18e-06	54522298	G	A	0.9841	0.0153832	19.0393
rs9380120	met-a-675	0.0037	6	5885	0.0162	8.88e-06	29335537	C	T	0.0995	0.00324689	19.0394
rs2071427	met-a-535	0.0069	17	2148	0.0304	9.14e-06	38254492	T	C	0.2568	0.00895587	19.0472
rs892429	met-a-453	0.019	4	1758	0.0839	9.86e-06	189539944	A	G	0.9571	0.01097	19.052
rs6929665	met-a-639	0.0047	6	2278	-0.0207	8.91e-06	148911055	A	G	0.6775	0.00844323	19.0545
rs2699340	met-a-729	0.0029	13	6464	0.0127	9.64e-06	103781146	G	C	0.4552	0.00295817	19.0592
rs697473	met-a-525	0.0036	6	1757	0.0159	8.39e-06	166396880	C	T	0.6851	0.0109805	19.0592
rs1325274	met-a-506	0.0029	1	6497	-0.0127	8.23e-06	85332530	T	C	0.123	0.00294319	19.0598
rs6915542	met-a-676	0.0042	6	5804	0.0184	9.25e-06	19547834	C	T	0.1587	0.00329591	19.0599
rs10896604	met-a-697	0.0037	11	7007	0.0162	8.9e-06	57085213	A	G	0.1112	0.0027284	19.0603
rs2273068	met-a-713	0.0029	6	6604	-0.0127	8.87e-06	41658566	T	C	0.1355	0.00289564	19.0617
rs11749983	met-a-753	0.0037	5	7219	-0.0162	8.96e-06	65994020	C	T	0.6666	0.00264849	19.0635
rs12584638	met-a-394	0.0209	13	604	0.0945	6.24e-06	111401085	G	A	0.3602	0.0327399	19.0641
rs10975331	met-a-369	0.0273	9	1543	0.1208	9.6e-06	5877594	T	C	0.0361	0.0125304	19.0675
rs11725533	met-a-646	0.0467	4	535	0.2122	5.43e-06	186209273	G	A	0.0395	0.0371585	19.0695
rs6791775	met-a-655	0.0201	3	1761	-0.0888	9.54e-06	139849081	G	C	0.0165	0.0109619	19.0707
rs1415540	met-a-676	0.0034	1	5804	0.0149	9.57e-06	47982642	G	C	0.7109	0.00329802	19.072
rs9788021	met-a-690	0.0042	12	6538	0.0184	9.92e-06	78025892	A	T	0.158	0.00292698	19.0747
rs6858711	met-a-406	0.0246	4	1040	0.1096	8.28e-06	47721274	C	T	0.1125	0.0187287	19.0763
rs5993792	met-a-641	0.0154	22	979	0.0687	8.1e-06	17129738	C	T	0.2753	0.0199228	19.0768
rs12150661	met-a-671	0.0134	17	1560	0.0593	9.21e-06	73193670	A	G	0.0778	0.0123982	19.0768
rs9552232	met-a-610	0.0172	13	1766	0.076	9.68e-06	21121357	A	G	0.0599	0.0109346	19.0778
rs17022499	met-a-369	0.0122	12	1543	0.054	9.71e-06	94901589	A	T	0.2267	0.0125378	19.0786
rs4245188	met-a-540	0.012	11	2773	-0.0528	9.96e-06	111297549	A	G	0.9485	0.0069332	19.0787
rs4327704	met-a-362	0.005	6	7357	0.0219	9.94e-06	57920632	C	A	0.0453	0.00260086	19.0795
rs33976862	met-a-312	0.0135	14	1002	0.0602	7.76e-06	64408852	C	G	0.0674	0.0194591	19.0805
rs12281635	met-a-730	0.0052	11	1636	-0.023	8.96e-06	120496044	G	A	0.3786	0.0118169	19.0806
rs2630821	met-a-555	0.0285	3	930	0.1273	7.69e-06	3313237	G	C	0.1466	0.0210023	19.0808
rs7191710	met-a-611	0.0357	16	1100	-0.1589	8.64e-06	79817479	T	A	0.9465	0.0176916	19.0817
rs1667944	met-a-689	0.0062	18	1767	0.0274	8.58e-06	74871423	G	A	0.4752	0.0109322	19.0844
rs7561932	met-a-335	0.0042	2	7345	-0.0184	9.55e-06	65545068	C	T	0.2279	0.00260623	19.0876
rs4462847	met-a-444	0.005	20	1760	-0.0221	9.82e-06	24899059	G	T	0.3521	0.0109784	19.0881
rs2732573	met-a-535	0.0056	11	2148	-0.0247	9e-06	35152223	T	C	0.2225	0.00897569	19.0889
rs6837910	met-a-647	0.0118	4	1649	-0.0522	9.5e-06	8255952	G	A	0.2366	0.0117282	19.0899
rs12406448	met-a-433	0.0292	1	1061	-0.1301	8.13e-06	10106775	C	T	0.017	0.0183664	19.0927
rs11856508	met-a-444	0.0228	15	1760	-0.1008	9.64e-06	80930742	C	T	0.0108	0.0109835	19.097
rs486786	met-a-434	0.0034	3	7259	-0.0149	9.09e-06	62816103	G	T	0.465	0.0026387	19.0985
rs9566930	met-a-646	0.176	13	115	-0.989	1.92e-08	42710436	T	C	0.015	0.215428	19.0991
rs1159317	met-a-377	0.0034	18	7337	-0.0149	9.27e-06	54987594	C	G	0.2439	0.00261072	19.0997
rs2789615	met-a-606	0.0106	10	1428	0.047	8.92e-06	8195007	G	A	0.8272	0.0135806	19.1029
rs10026261	met-a-493	0.0304	4	1687	-0.1345	9.73e-06	130368242	A	T	0.0221	0.0114702	19.1056
rs4256853	met-a-607	0.0319	1	1639	0.1412	9.58e-06	245520118	C	T	0.0107	0.0118127	19.1089
rs845251	met-a-454	0.0039	1	6795	-0.0171	8.7e-06	7483046	A	C	0.9036	0.00282128	19.1109
rs7148806	met-a-635	0.0107	14	1559	-0.0474	9.78e-06	33328787	A	G	0.8294	0.0124311	19.1147
rs7446005	met-a-525	0.0026	5	7063	0.0114	8.7e-06	57497282	G	T	0.3868	0.00271452	19.1152
rs7826057	met-a-610	0.0078	8	1766	-0.0345	9.43e-06	95795266	A	G	0.6661	0.0109565	19.1156
rs11780588	met-a-565	0.0026	8	7118	-0.0114	9.16e-06	79001991	G	T	0.0971	0.0026936	19.1161
rs6969207	met-a-676	0.0075	7	1657	-0.0332	9.6e-06	27702756	A	G	0.1665	0.0116876	19.1169
rs2820865	met-a-436	0.0026	1	7184	-0.0114	8.98e-06	163453911	C	T	0.251	0.00266892	19.117
rs10979172	met-a-476	0.0385	9	1762	-0.1703	9.65e-06	110796138	T	C	0.0218	0.0109826	19.1171
rs10408650	met-a-646	0.0529	19	535	0.2407	5.25e-06	42531185	T	C	0.0449	0.0372561	19.1177
rs10425252	met-a-434	0.0039	19	7259	-0.0171	9.23e-06	53815641	T	C	0.6216	0.00264142	19.1182
rs225998	met-a-408	0.0026	14	7286	0.0114	9.01e-06	30490362	C	A	0.2453	0.00263166	19.1185
rs12464503	met-a-542	0.0147	2	888	0.0658	7.1e-06	237113007	T	C	0.167	0.0220655	19.1187
rs17169191	met-a-407	0.0405	7	698	0.1825	6.61e-06	97498965	T	A	0.0653	0.0282687	19.1189
rs13269603	met-a-638	0.0026	8	7316	-0.0114	9.61e-06	22488750	T	C	0.1598	0.00262089	19.119
rs13105113	met-a-356	0.0026	4	7325	-0.0114	9.18e-06	136527846	C	A	0.1231	0.00261768	19.1191
rs10435813	met-a-366	0.0026	9	7356	-0.0114	8.31e-06	5533450	G	A	0.1967	0.00260668	19.1196
rs1123227	met-a-468	0.0039	7	7356	-0.0171	9.8e-06	42496495	C	A	0.2445	0.00260668	19.1196
rs1326611	met-a-712	0.0026	6	7358	-0.0114	9.67e-06	51589089	T	A	0.3576	0.00260597	19.1196
rs11077095	met-a-644	0.0155	16	879	-0.0694	7.51e-06	6916451	G	A	0.6792	0.0222984	19.1196
rs414540	met-a-382	0.0013	5	7365	0.0057	6.97e-06	127653556	G	A	0.218	0.0026035	19.1197
rs2158587	met-a-659	0.0067	8	1019	-0.0299	9.14e-06	5556029	T	A	0.498	0.0191696	19.1217
rs2099919	met-a-671	0.0098	4	2545	-0.0432	9.72e-06	16096689	C	T	0.0804	0.00757747	19.1235
rs7440035	met-a-357	0.0091	4	1175	0.0405	9.29e-06	182482973	G	T	0.2123	0.0165779	19.1235
rs4602115	met-a-307	0.0033	18	1763	-0.0146	7.65e-06	234473	G	T	0.2867	0.0109807	19.1247
rs902092	met-a-592	0.0145	4	1660	-0.0642	9.42e-06	64117311	A	G	0.1236	0.0116715	19.1255
rs17665024	met-a-587	0.014	2	824	0.0628	6.87e-06	106555857	G	A	0.2009	0.0238374	19.1272
rs6712429	met-a-693	0.0018	2	5768	0.0079	6.15e-06	142075157	C	T	0.642	0.0033284	19.1277
rs7897584	met-a-693	0.0018	10	5768	-0.0079	8.92e-06	114980405	C	A	0.2547	0.0033284	19.1277
rs361798	met-a-529	0.0101	22	1727	0.0447	9.27e-06	48317690	C	G	0.9005	0.0112146	19.1282
rs10982244	met-a-314	0.004	9	1754	0.0177	8.93e-06	117250278	G	A	0.3902	0.0110402	19.1288
rs10515456	met-a-403	0.0194	5	917	0.0868	7.97e-06	131699669	A	G	0.1032	0.0213643	19.1307
rs1470963	met-a-455	0.0047	8	1750	-0.0208	8.96e-06	115800972	G	A	0.3912	0.0110678	19.1323
rs6925949	met-a-650	0.0051	6	1576	-0.0226	8.71e-06	3340669	A	G	0.1696	0.0123067	19.1324
rs1602827	met-a-550	0.0232	3	1229	-0.1032	8.38e-06	149054892	C	T	0.1663	0.0158451	19.1339
rs7781104	met-a-362	0.0047	7	1759	-0.0208	7.75e-06	145158487	C	T	0.7317	0.0110117	19.1346
rs12599099	met-a-720	0.0131	16	1489	0.0581	9.32e-06	25853605	T	C	0.0768	0.0130381	19.1349
rs10995717	met-a-457	0.0262	10	522	0.1194	5.23e-06	65712395	T	G	0.0683	0.0382641	19.136
rs12435939	met-a-482	0.0155	14	1767	-0.0686	9.8e-06	92849516	T	C	0.0335	0.0109638	19.1389
rs3846659	met-a-708	0.0155	5	1098	0.0691	8.64e-06	71014173	C	G	0.1357	0.0177787	19.139
rs12795805	met-a-700	0.0118	11	1383	-0.0524	9.68e-06	113817680	C	T	0.2209	0.0140581	19.1414
rs4687937	met-a-339	0.0018	3	6523	0.0079	9.47e-06	118422245	C	T	0.6259	0.00294429	19.1432
rs164742	met-a-339	0.0018	16	6523	0.0079	7.37e-06	89757725	G	A	0.5303	0.00294429	19.1432
rs1604290	met-a-339	0.0018	18	6523	-0.0079	8.13e-06	4946422	A	C	0.3851	0.00294429	19.1432
rs293064	met-a-650	0.0018	5	6755	0.0079	8.58e-06	4586832	C	T	0.5428	0.00284346	19.1473
rs10898067	met-a-650	0.0018	11	6755	-0.0079	9.83e-06	82684697	C	T	0.3382	0.00284346	19.1473
rs6123329	met-a-650	0.0018	20	6755	-0.0079	7.65e-06	52561923	T	C	0.5275	0.00284346	19.1473
rs2824210	met-a-650	0.0018	21	6755	-0.0079	8.88e-06	18433242	C	G	0.3756	0.00284346	19.1473
rs6964878	met-a-659	0.0028	7	5207	0.0123	8.87e-06	51801059	A	T	0.6693	0.00369233	19.1476
rs4918082	met-a-659	0.0028	10	5207	0.0123	8.83e-06	95859929	G	A	0.2826	0.00369233	19.1476
rs12593036	met-a-659	0.0028	15	5207	-0.0123	9.02e-06	81058652	G	A	0.3052	0.00369233	19.1476
rs2867882	met-a-659	0.0028	19	5207	-0.0123	7.31e-06	28647589	G	A	0.5312	0.00369233	19.1476
rs9935968	met-a-641	0.0096	16	1766	0.0425	8.9e-06	80381620	A	G	0.3282	0.0109762	19.1495
rs12563233	met-a-739	0.0018	1	6940	-0.0079	9.2e-06	63467308	T	G	0.1915	0.00276787	19.1503
rs11745804	met-a-739	0.0018	5	6940	-0.0079	8.79e-06	153922568	T	G	0.2292	0.00276787	19.1503
rs11110563	met-a-609	0.011	12	2725	0.0485	9.88e-06	101256840	G	T	0.583	0.00708344	19.1516
rs3936152	met-a-360	0.0018	8	7037	0.0079	5.92e-06	135494742	T	C	0.6051	0.00272982	19.1519
rs10840070	met-a-360	0.0018	11	7037	-0.0079	8.35e-06	8568207	T	C	0.3602	0.00272982	19.1519
rs4777924	met-a-360	0.0018	15	7037	-0.0079	6.79e-06	94139640	A	T	0.618	0.00272982	19.1519
rs9895157	met-a-360	0.0018	17	7037	-0.0079	6.33e-06	1272235	T	C	0.6536	0.00272982	19.1519
rs12405017	met-a-320	0.0426	1	1447	0.1891	9.18e-06	86018543	C	T	0.0183	0.0134345	19.152
rs2944772	met-a-367	0.0018	8	7081	0.0079	7.04e-06	141548419	G	C	0.1807	0.00271291	19.1526
rs7036499	met-a-347	0.0049	9	1735	0.0217	8.86e-06	130844744	T	C	0.8519	0.0111775	19.1542
rs662760	met-a-344	0.0018	6	7271	-0.0079	8.04e-06	85864995	C	A	0.1277	0.0026422	19.1554
rs7200721	met-a-442	0.0018	16	7303	-0.0079	9.18e-06	59790623	A	G	0.8128	0.00263065	19.1559
rs4701742	met-a-638	0.0018	5	7316	0.0079	8.65e-06	6613827	C	T	0.6826	0.00262599	19.1561
rs1957025	met-a-638	0.0018	14	7316	-0.0079	8.61e-06	32936878	A	G	0.4666	0.00262599	19.1561
rs2869297	met-a-509	0.0018	4	7318	0.0079	7.36e-06	86105584	G	A	0.2981	0.00262528	19.1561
rs429460	met-a-509	0.0018	6	7318	0.0079	6.81e-06	9026525	A	T	0.2808	0.00262528	19.1561
rs4755524	met-a-509	0.0018	11	7318	-0.0079	7.9e-06	39818119	G	C	0.6881	0.00262528	19.1561
rs12873548	met-a-509	0.0018	13	7318	0.0079	6.65e-06	27810271	C	T	0.6731	0.00262528	19.1561
rs2350885	met-a-356	0.0018	8	7325	0.0079	8.72e-06	111233137	T	A	0.6519	0.00262277	19.1562
rs300110	met-a-418	0.0018	6	7325	-0.0079	6.37e-06	166355837	G	A	0.1891	0.00262277	19.1562
rs938391	met-a-383	0.0018	3	7331	-0.0079	7.23e-06	121335146	G	A	0.6318	0.00262063	19.1563
rs12197031	met-a-574	0.0018	6	7336	0.0079	7.23e-06	139727096	T	G	0.1805	0.00261885	19.1564
rs6706043	met-a-469	0.0018	2	7344	0.0079	7.33e-06	177652593	G	T	0.3818	0.00261601	19.1565
rs1850267	met-a-469	0.0018	3	7344	0.0079	9.56e-06	8152315	T	C	0.5685	0.00261601	19.1565
rs6461542	met-a-469	0.0018	7	7344	0.0079	6.95e-06	21301428	T	A	0.6089	0.00261601	19.1565
rs4317609	met-a-469	0.0018	8	7344	0.0079	7.98e-06	117467008	G	A	0.6625	0.00261601	19.1565
rs6497167	met-a-469	0.0018	15	7344	-0.0079	7.64e-06	94625382	G	T	0.4704	0.00261601	19.1565
rs4846728	met-a-536	0.0018	1	7344	-0.0079	8.14e-06	222003908	T	C	0.2874	0.00261601	19.1565
rs2915754	met-a-536	0.0018	10	7344	-0.0079	5.94e-06	118364818	T	G	0.6997	0.00261601	19.1565
rs4680878	met-a-350	0.0018	3	7346	-0.0079	9.16e-06	30193543	G	T	0.3448	0.0026153	19.1565
rs853907	met-a-350	0.0018	10	7346	0.0079	7.64e-06	120071546	T	C	0.4778	0.0026153	19.1565
rs11036901	met-a-350	0.0018	11	7346	-0.0079	7.86e-06	42487429	A	G	0.433	0.0026153	19.1565
rs4789698	met-a-350	0.0018	17	7346	-0.0079	6.83e-06	80179786	T	C	0.4508	0.0026153	19.1565
rs13284789	met-a-379	0.0018	9	7349	0.0079	9.19e-06	138581671	T	C	0.1397	0.00261423	19.1566
rs921516	met-a-464	0.0018	1	7349	0.0079	8.44e-06	195854637	A	G	0.5075	0.00261423	19.1566
rs2277251	met-a-464	0.0018	10	7349	0.0079	9.7e-06	31996242	T	G	0.4578	0.00261423	19.1566
rs3760605	met-a-323	0.0018	18	7352	-0.0079	9.8e-06	3870771	C	T	0.1088	0.00261317	19.1566
rs2642588	met-a-417	0.0018	10	7354	0.0079	5.77e-06	71466578	G	T	0.6871	0.00261246	19.1566
rs6500418	met-a-417	0.0018	16	7354	-0.0079	5.88e-06	48876104	T	C	0.3694	0.00261246	19.1566
rs11724216	met-a-481	0.0018	4	7355	0.0079	9.3e-06	174959822	T	A	0.5258	0.0026121	19.1566
rs13242418	met-a-481	0.0018	7	7355	-0.0079	8.31e-06	144729556	A	G	0.337	0.0026121	19.1566
rs4848532	met-a-366	0.0018	2	7356	-0.0079	9.76e-06	119768536	T	C	0.4842	0.00261175	19.1567
rs4834846	met-a-366	0.0018	4	7356	-0.0079	6.52e-06	12615274	G	A	0.4499	0.00261175	19.1567
rs754939	met-a-366	0.0018	15	7356	0.0079	7.82e-06	54952077	A	T	0.5543	0.00261175	19.1567
rs716140	met-a-373	0.0018	6	7356	-0.0079	8.3e-06	67460631	C	T	0.5108	0.00261175	19.1567
rs9886534	met-a-362	0.0018	8	7357	-0.0079	8.74e-06	40676655	T	C	0.5101	0.0026114	19.1567
rs1991577	met-a-496	0.0018	3	7362	0.0079	8.91e-06	5534485	C	T	0.4033	0.00260963	19.1567
rs6813957	met-a-480	0.0018	4	7363	-0.0079	9.14e-06	59552445	A	G	0.6235	0.00260927	19.1568
rs4637374	met-a-480	0.0018	4	7363	-0.0079	8.37e-06	174520376	A	T	0.5186	0.00260927	19.1568
rs7152965	met-a-341	0.0018	14	7364	-0.0079	9e-06	63641417	G	A	0.5948	0.00260892	19.1568
rs6425496	met-a-471	0.0018	1	7365	-0.0079	7.82e-06	178661629	T	C	0.544	0.00260857	19.1568
rs7582468	met-a-471	0.0018	2	7365	-0.0079	6.52e-06	33948327	C	A	0.532	0.00260857	19.1568
rs860354	met-a-471	0.0018	17	7365	-0.0079	8.35e-06	42110044	A	T	0.6459	0.00260857	19.1568
rs9853219	met-a-751	0.0018	3	7366	0.0079	6.94e-06	536211	A	C	0.6488	0.00260821	19.1568
rs174541	met-a-751	0.0018	11	7366	-0.0079	8.26e-06	61565908	C	T	0.3557	0.00260821	19.1568
rs7213136	met-a-751	0.0018	17	7366	-0.0079	8.93e-06	35109963	G	A	0.3967	0.00260821	19.1568
rs1888182	met-a-355	0.0018	1	7367	0.0079	7.93e-06	54967890	T	C	0.4159	0.00260786	19.1568
rs7560860	met-a-355	0.0018	2	7367	-0.0079	6.43e-06	42497679	G	A	0.5747	0.00260786	19.1568
rs6769362	met-a-355	0.0018	3	7367	-0.0079	7.76e-06	99296437	C	G	0.6423	0.00260786	19.1568
rs2935623	met-a-355	0.0018	5	7367	0.0079	8.71e-06	2767556	G	A	0.3765	0.00260786	19.1568
rs1173842	met-a-353	0.0049	1	1753	-0.0217	8.34e-06	245535862	A	G	0.567	0.011064	19.1588
rs2582379	met-a-744	0.0063	8	4520	0.0277	9.49e-06	57395243	G	A	0.7497	0.00425879	19.1593
rs583776	met-a-468	0.0042	6	1760	0.0186	8.19e-06	10466171	C	T	0.3771	0.0110205	19.1606
rs12731852	met-a-562	0.0101	1	1863	0.0447	9.5e-06	60408975	T	C	0.2589	0.0104044	19.1611
rs16823145	met-a-438	0.0587	1	1207	0.2614	8.57e-06	184397915	G	A	0.0264	0.0161641	19.1629
rs1952618	met-a-523	0.0258	14	1600	-0.1144	9.55e-06	34797907	G	C	0.9703	0.0121392	19.1629
rs6453164	met-a-617	0.0052	5	1404	0.0231	8.65e-06	75117627	A	G	0.288	0.0138608	19.1635
rs1671152	met-a-609	0.0151	19	2725	0.0666	9.75e-06	55526345	G	T	0.8497	0.00708824	19.1645
rs1509960	met-a-420	0.0059	10	7366	0.0259	9.64e-06	64620689	A	C	0.0825	0.00260933	19.165
rs4749075	met-a-733	0.0038	10	5292	0.0167	8.97e-06	26101792	T	A	0.4347	0.00363633	19.1663
rs684748	met-a-371	0.0041	11	7258	-0.018	8.62e-06	35504650	G	C	0.0858	0.00264855	19.167
rs4823691	met-a-750	0.0378	22	1228	0.1683	8.67e-06	48178666	C	T	0.0319	0.0158866	19.1676
rs10492266	met-a-318	0.0038	12	5344	0.0167	8.78e-06	115605697	C	T	0.5745	0.00360108	19.1677
rs2633998	met-a-425	0.0122	12	1408	0.0542	8.54e-06	95734201	C	T	0.9535	0.0138239	19.1677
rs12320124	met-a-743	0.0664	12	1672	-0.2943	9.38e-06	24751265	A	C	0.0146	0.0116128	19.1681
rs6073326	met-a-610	0.0041	20	7334	0.018	9.3e-06	42732000	T	A	0.5373	0.00262118	19.1681
rs988694	met-a-358	0.0033	2	5791	0.0145	8.39e-06	133627209	G	A	0.523	0.00332284	19.172
rs10757367	met-a-470	0.0197	9	1565	0.0874	8.89e-06	22889400	T	C	0.8313	0.0124208	19.1725
rs7457422	met-a-400	0.0099	7	1204	0.0441	8.48e-06	116903530	T	G	0.25	0.0162137	19.1728
rs11202064	met-a-558	0.0046	10	7063	0.0202	9.5e-06	88299731	G	A	0.094	0.00272279	19.1733
rs6479442	met-a-347	0.0023	9	7104	-0.0101	9.59e-06	95715717	C	A	0.5163	0.00270712	19.1739
rs2916148	met-a-347	0.0023	17	7104	-0.0101	9.24e-06	65482109	A	G	0.4534	0.00270712	19.1739
rs13025976	met-a-441	0.0028	2	6388	0.0123	9.61e-06	47593087	A	T	0.6885	0.00301175	19.1751
rs2123489	met-a-441	0.0028	8	6388	-0.0123	8.27e-06	113440838	G	A	0.2389	0.00301175	19.1751
rs7181047	met-a-441	0.0028	15	6388	0.0123	8.02e-06	67150721	T	C	0.2848	0.00301175	19.1751
rs8057091	met-a-441	0.0028	16	6388	0.0123	7.66e-06	6902148	C	T	0.7343	0.00301175	19.1751
rs819566	met-a-421	0.0023	5	7203	-0.0101	9.41e-06	72762107	C	T	0.75	0.00267001	19.1754
rs7559623	met-a-530	0.0143	2	2684	-0.0631	9.58e-06	84786174	G	A	0.9455	0.0072022	19.1772
rs11022174	met-a-307	0.0023	11	7365	-0.0101	7.36e-06	12123206	G	A	0.705	0.00261143	19.1778
rs3949795	met-a-676	0.0053	14	1657	0.0235	8.08e-06	103629536	G	A	0.617	0.0117257	19.1785
rs3748771	met-a-681	0.0281	1	1763	0.1245	9.09e-06	230973707	G	T	0.0123	0.011012	19.1785
rs249619	met-a-705	0.0072	12	1766	-0.0319	8.87e-06	98170673	T	C	0.5624	0.0109932	19.1789
rs12422389	met-a-703	0.018	12	1291	0.0801	8.59e-06	127735407	C	T	0.0587	0.0151072	19.1789
rs2140495	met-a-350	0.0144	7	1767	0.0638	9.5e-06	79333386	T	C	0.0158	0.0109871	19.1791
rs7531679	met-a-459	0.0111	1	1713	-0.0492	8.96e-06	160634341	G	T	0.103	0.011339	19.181
rs6569557	met-a-552	0.019	6	1586	-0.0843	9.38e-06	129141275	T	C	0.5446	0.0122599	19.1816
rs10893653	met-a-649	0.0175	11	3491	0.0771	9.87e-06	127087754	G	A	0.0691	0.00552936	19.1853
rs12190141	met-a-362	0.0139	6	1759	-0.0616	9.9e-06	160162439	G	A	0.0277	0.0110419	19.1864
rs12470772	met-a-633	0.0028	2	7049	-0.0123	8.43e-06	161775489	T	C	0.4174	0.00273011	19.1865
rs2166764	met-a-446	0.0028	3	7180	-0.0123	9.65e-06	125977522	C	T	0.5353	0.00268043	19.1885
rs6978556	met-a-587	0.0381	7	824	0.1712	7.08e-06	50497534	T	C	0.0175	0.0239176	19.19
rs670365	met-a-334	0.0088	5	1768	0.039	9.48e-06	41603440	A	G	0.0903	0.0109871	19.1901
rs11140542	met-a-503	0.0077	9	2575	0.034	8.87e-06	86966088	A	T	0.1939	0.0075149	19.1905
rs7938161	met-a-392	0.0033	11	6733	-0.0145	9.94e-06	5213276	G	A	0.486	0.00285928	19.1908
rs11007183	met-a-501	0.0056	10	7354	-0.0246	9.79e-06	28939852	A	G	0.1131	0.00261717	19.1911
rs10973519	met-a-721	0.0067	9	2432	-0.0296	9.78e-06	3784103	T	C	0.3511	0.00796157	19.1926
rs17130142	met-a-512	0.0261	1	1435	0.116	8.7e-06	88239608	A	G	0.0254	0.0135783	19.1935
rs9397729	met-a-617	0.0038	6	6502	-0.0167	9.99e-06	150515850	T	A	0.736	0.00296163	19.1936
rs822531	met-a-556	0.0041	7	2683	0.0181	9.47e-06	148629759	T	C	0.7832	0.0072115	19.1946
rs12591854	met-a-446	0.0256	15	1738	0.1135	8.89e-06	39142764	A	G	0.02	0.0111835	19.1974
rs1397182	met-a-690	0.0043	1	6538	0.0189	9.78e-06	217986961	A	G	0.1245	0.00294619	19.1995
rs7137298	met-a-343	0.0103	12	1646	-0.0457	8.82e-06	101601157	C	G	0.176	0.0118186	19.2001
rs12980652	met-a-379	0.0033	19	7349	-0.0145	9.45e-06	32267770	A	T	0.0318	0.00262024	19.2004
rs2283530	met-a-590	0.0401	16	1189	0.1788	8.26e-06	22879917	A	G	0.0497	0.0164461	19.2005
rs8191829	met-a-505	0.0033	6	7363	0.0145	9.55e-06	160479478	A	G	0.2363	0.00261527	19.2006
rs12928583	met-a-668	0.0055	16	4925	0.0242	8.98e-06	84961276	A	G	0.544	0.00391557	19.2009
rs16960359	met-a-674	0.0098	16	2474	-0.0433	9.3e-06	58704496	A	G	0.1019	0.00782907	19.202
rs2878559	met-a-475	0.0038	1	7358	-0.0167	8.9e-06	196391195	T	C	0.6236	0.00261799	19.2075
rs1431465	met-a-689	0.0053	9	1767	-0.0235	9.41e-06	103904576	G	A	0.5398	0.0110038	19.208
rs1937336	met-a-381	0.0043	10	7146	-0.0189	9.07e-06	90822028	T	A	0.3403	0.00269619	19.2097
rs3748400	met-a-648	0.009	16	5270	-0.0396	9.88e-06	87445839	T	C	0.7691	0.00366018	19.2112
rs11106512	met-a-654	0.0068	12	1567	0.0302	9.06e-06	92726793	C	G	0.3694	0.0124307	19.2122
rs2764907	met-a-463	0.0043	1	7356	-0.0189	9.95e-06	59356872	G	C	0.9145	0.00261942	19.2128
rs1562716	met-a-518	0.0103	8	1701	-0.0457	8.86e-06	83927539	G	T	0.5902	0.0114408	19.2155
rs4271495	met-a-633	0.0053	13	7049	0.0233	9.54e-06	74338826	A	G	0.1	0.00273428	19.2158
rs9573172	met-a-699	0.0053	13	7256	0.0233	9.49e-06	73953498	G	A	0.0512	0.00265649	19.219
rs6970514	met-a-471	0.0053	7	7365	0.0233	9.02e-06	148149516	G	A	0.0399	0.00261727	19.2206
rs17334856	met-a-529	0.0068	8	6967	-0.0299	9.32e-06	4128758	A	G	0.1082	0.00276742	19.2217
rs892051	met-a-324	0.0025	19	5687	-0.011	7.67e-06	22689387	C	T	0.7424	0.00339271	19.2221
rs2347322	met-a-434	0.0133	3	1753	-0.059	8.88e-06	16687202	G	A	0.0631	0.0111012	19.2224
rs10790819	met-a-665	0.0058	11	7322	-0.0255	9.77e-06	126528215	C	G	0.0904	0.00263299	19.2228
rs1882903	met-a-693	0.0025	3	5768	0.011	6.96e-06	60150366	C	G	0.2012	0.00334522	19.224
rs4878377	met-a-693	0.0035	9	5768	0.0154	8.59e-06	28972316	A	T	0.9346	0.00334522	19.224
rs2736780	met-a-556	0.0041	3	1673	-0.0182	9.53e-06	60066991	C	T	0.3103	0.0116411	19.2258
rs17305086	met-a-695	0.0041	4	3007	-0.0181	8.21e-06	183036914	T	G	0.178	0.00643947	19.226
rs11891474	met-a-440	0.0142	2	1756	-0.063	8.9e-06	130609582	G	A	0.026	0.0110851	19.2277
rs2114655	met-a-483	0.0068	2	7373	0.0299	9.82e-06	49735251	A	G	0.0708	0.00261543	19.2279
rs7009544	met-a-596	0.0025	8	6279	0.011	9.06e-06	94266946	C	T	0.2655	0.00307382	19.235
rs11960972	met-a-445	0.0176	6	1758	-0.0781	8.98e-06	168980406	G	A	0.0498	0.011077	19.2357
rs7239714	met-a-604	0.0086	18	1631	-0.0382	9.6e-06	71945255	A	G	0.7264	0.0119524	19.2377
rs921640	met-a-415	0.0164	4	1188	0.0732	8.24e-06	72418952	G	A	0.9669	0.0164928	19.2379
rs972709	met-a-318	0.0107	6	736	0.0483	6.73e-06	66255788	A	C	0.6548	0.0269395	19.2409
rs1948766	met-a-703	0.0083	5	1291	0.037	8.25e-06	24061414	G	T	0.7147	0.0151596	19.2445
rs9807015	met-a-475	0.0073	17	1766	-0.0324	9.56e-06	49435657	C	T	0.3986	0.0110315	19.245
rs10768365	met-a-594	0.0241	11	1603	0.1071	9.04e-06	38307077	A	G	0.9629	0.0121701	19.2472
rs12429177	met-a-754	0.0148	13	1759	-0.0657	9.72e-06	93071017	T	C	0.0186	0.0110791	19.2502
rs11134486	met-a-436	0.0035	5	7184	0.0154	9.08e-06	167483665	C	T	0.1698	0.00268763	19.2507
rs10163969	met-a-340	0.008	18	7276	-0.0352	9.38e-06	9067439	T	G	0.0412	0.00265374	19.2521
rs12526152	met-a-403	0.0939	6	257	0.4507	1.61e-06	38199488	A	C	0.0139	0.0822673	19.2523
rs10945970	met-a-336	0.0025	6	7307	-0.011	7.38e-06	164697719	T	C	0.3103	0.00264251	19.2525
rs12659397	met-a-504	0.0025	5	7308	-0.011	8.07e-06	141028149	C	T	0.2204	0.00264215	19.2526
rs7966920	met-a-707	0.0035	12	7317	0.0154	9.02e-06	98591194	C	T	0.166	0.00263891	19.2527
rs10033353	met-a-544	0.0035	4	7319	0.0154	8.89e-06	23768305	G	T	0.6811	0.00263819	19.2527
rs4654501	met-a-332	0.0025	1	7323	0.011	7.41e-06	4235768	A	G	0.7667	0.00263675	19.2528
rs2916164	met-a-576	0.0035	8	7327	0.0154	9.19e-06	75800732	T	C	0.334	0.00263532	19.2528
rs3802037	met-a-478	0.005	7	7346	0.022	9.93e-06	90516605	G	A	0.2886	0.00262852	19.2531
rs9373846	met-a-464	0.0025	6	7349	-0.011	8.86e-06	106778384	G	A	0.193	0.00262745	19.2532
rs4074961	met-a-306	0.001	1	7351	-0.0044	4.23e-06	38092723	T	C	0.4317	0.00262674	19.2532
rs9330454	met-a-304	0.0015	9	7355	-0.0066	6.04e-06	92515514	A	G	0.4006	0.00262531	19.2532
rs1992854	met-a-468	0.0025	3	7356	0.011	6.98e-06	125909606	C	T	0.6258	0.00262496	19.2533
rs2720495	met-a-602	0.0035	8	7362	-0.0154	9.61e-06	17385596	G	C	0.6334	0.00262282	19.2533
rs6541298	met-a-664	0.1497	1	128	-0.8157	5.08e-08	230294648	G	A	0.9883	0.188283	19.2569
rs7340968	met-a-323	0.0075	4	1764	0.0333	9.05e-06	78961666	A	C	0.027	0.011052	19.2584
rs11577980	met-a-666	0.0114	1	3813	0.0503	9.86e-06	36836476	T	C	0.0809	0.00507981	19.2608
rs837767	met-a-670	0.0054	3	4800	-0.0238	9.6e-06	189697935	G	A	0.8223	0.00403061	19.2609
rs382559	met-a-387	0.0059	10	1756	0.0262	9.98e-06	55305494	A	G	0.3861	0.0111051	19.2621
rs11153306	met-a-657	0.0044	6	4442	-0.0194	8.83e-06	111950649	A	G	0.4827	0.00435736	19.2624
rs4817185	met-a-621	0.0084	21	1767	0.0373	7.78e-06	29101635	C	G	0.1025	0.0110358	19.2632
rs35060330	met-a-722	0.008	5	1498	0.0356	9.45e-06	150838085	T	C	0.3289	0.0130468	19.2634
rs1368616	met-a-507	0.0106	4	1677	-0.0471	8.76e-06	35914021	T	G	0.505	0.0116363	19.264
rs2251480	met-a-732	0.0085	15	3977	-0.0375	9.84e-06	54167341	G	T	0.2574	0.00487022	19.2649
rs6919482	met-a-462	0.0186	6	1761	-0.0826	9.2e-06	12606472	T	C	0.0207	0.0110749	19.2649
rs12026640	met-a-667	0.0089	1	5856	0.0392	9.54e-06	208324997	C	A	0.0999	0.00330183	19.2651
rs4288369	met-a-305	0.0102	8	1762	0.0453	9.31e-06	78666725	G	C	0.9866	0.0110702	19.2679
rs830133	met-a-591	0.0198	19	1155	-0.0885	7.51e-06	47974578	G	A	0.9327	0.017003	19.2712
rs12703488	met-a-417	0.0082	7	7354	0.0361	9.34e-06	139708901	A	G	0.0182	0.00262857	19.2745
rs10481772	met-a-644	0.0124	9	1492	-0.0552	9.13e-06	75365926	C	T	0.1569	0.013108	19.2749
rs6981610	met-a-686	0.0032	8	5694	-0.0141	7.91e-06	8929863	G	A	0.292	0.00339815	19.2765
rs867335	met-a-515	0.0324	20	1614	-0.1441	8.46e-06	3856504	A	T	0.0201	0.0121072	19.2805
rs4074801	met-a-731	0.0067	2	3346	0.0296	8.48e-06	218935841	C	T	0.4176	0.00579938	19.2807
rs6433823	met-a-539	0.0253	2	1766	0.1124	8.78e-06	180843387	T	C	0.0203	0.0110528	19.2817
rs7184864	met-a-369	0.0131	16	1543	-0.0583	9.14e-06	50188783	A	G	0.8047	0.0126733	19.282
rs2862259	met-a-517	0.0089	18	2537	-0.0394	9.94e-06	53675743	C	A	0.5453	0.00766567	19.2835
rs10228942	met-a-591	0.0159	7	1155	-0.0711	7.75e-06	120786488	T	A	0.1289	0.017018	19.2878
rs385440	met-a-679	0.0039	22	4900	-0.0172	8.73e-06	18901090	G	A	0.9306	0.00395377	19.289
rs6450714	met-a-435	0.0196	5	1756	-0.0871	9.24e-06	29730815	A	G	0.981	0.011121	19.2893
rs3748771	met-a-623	0.0322	1	1751	0.1431	8.89e-06	230973707	G	T	0.0121	0.0111535	19.2899
rs12143405	met-a-734	0.0073	1	922	-0.0328	6.05e-06	69278274	T	G	0.2971	0.0214271	19.2906
rs12466783	met-a-643	0.0401	2	1612	0.1784	8.56e-06	10517477	G	C	0.0241	0.0121293	19.2913
rs2488856	met-a-718	0.018	14	1750	0.08	8.64e-06	43531402	A	C	0.9066	0.0111615	19.2925
rs12441816	met-a-664	0.061	15	241	0.2952	1.31e-06	50210933	A	T	0.0435	0.0885686	19.2931
rs4669658	met-a-714	0.0037	2	6960	0.0163	8.14e-06	11113531	T	C	0.3738	0.00278069	19.2943
rs2966481	met-a-655	0.0045	7	1761	-0.02	8.25e-06	112292877	T	C	0.4801	0.0110925	19.2954
rs4308236	met-a-488	0.0094	3	2091	-0.0417	9.03e-06	139844318	G	A	0.7364	0.00932382	19.2959
rs11721313	met-a-394	0.0217	3	3393	-0.0959	9.83e-06	34118238	T	C	0.0704	0.00572323	19.2964
rs12778305	met-a-716	0.0063	10	4529	0.0278	8.9e-06	8420018	T	G	0.37	0.00428098	19.297
rs7490538	met-a-445	0.0101	13	2759	0.0447	8.79e-06	23658768	C	T	0.1146	0.00704934	19.298
rs10820552	met-a-548	0.0037	9	7263	0.0163	9.59e-06	106562316	A	T	0.5103	0.002665	19.299
rs3123713	met-a-457	0.0249	10	522	0.114	4.88e-06	43524522	A	G	0.0862	0.0386049	19.2996
rs4694010	met-a-566	0.0037	4	7315	0.0163	8.81e-06	90450579	C	T	0.0682	0.0026461	19.2997
rs4872094	met-a-430	0.0073	8	1074	0.0327	8.22e-06	23095877	C	T	0.1846	0.0183403	19.3002
rs2490288	met-a-705	0.0037	10	7364	-0.0163	8.06e-06	101213253	C	T	0.6716	0.00262854	19.3005
rs9460045	met-a-335	0.0119	6	1753	-0.0529	8.91e-06	170414285	T	C	0.9224	0.0111472	19.3012
rs244904	met-a-608	0.0188	5	228	0.0916	1.15e-06	167906422	G	A	0.4855	0.0943026	19.3026
rs1868259	met-a-438	0.0183	11	1207	-0.0818	7.67e-06	121778080	G	A	0.4459	0.0162842	19.3029
rs1893625	met-a-725	0.0054	18	6486	-0.0238	9.86e-06	69634551	A	T	0.2284	0.00298601	19.3035
rs12985777	met-a-347	0.0032	19	7104	0.0141	8.86e-06	2268055	C	T	0.7598	0.00272552	19.3039
rs12513213	met-a-742	0.0027	4	6552	0.0119	8.4e-06	30586540	A	G	0.222	0.00295602	19.3047
rs17436977	met-a-425	0.0027	7	6556	0.0119	8.1e-06	97883459	C	T	0.508	0.00295422	19.3047
rs4401869	met-a-425	0.0027	8	6556	0.0119	9.81e-06	123433426	C	G	0.522	0.00295422	19.3047
rs9964067	met-a-425	0.0027	18	6556	0.0119	9.33e-06	47280410	C	T	0.3222	0.00295422	19.3047
rs4854707	met-a-490	0.0094	3	1726	0.0418	9.75e-06	132987440	G	T	0.4187	0.0113268	19.3063
rs13336771	met-a-571	0.0139	16	977	0.0624	7.39e-06	48318728	A	C	0.1736	0.0202105	19.307
rs9742609	met-a-460	0.0388	13	1760	-0.1725	8.77e-06	31344986	G	A	0.0196	0.0111059	19.3073
rs9277380	met-a-666	0.014	6	829	-0.0631	6.78e-06	33050369	G	C	0.2852	0.0239185	19.3075
rs9831047	met-a-647	0.0198	3	1649	0.0881	8.43e-06	2107150	A	G	0.069	0.0118636	19.3076
rs12037134	met-a-612	0.0066	1	6004	0.0291	9.37e-06	200721279	G	A	0.0599	0.00322741	19.3084
rs6695423	met-a-695	0.0033	1	3007	0.0146	7.48e-06	75603101	G	A	0.2852	0.00646735	19.3087
rs13052926	met-a-647	0.0149	21	1649	0.0663	9.05e-06	42585088	G	A	0.1473	0.0118645	19.309
rs1456197	met-a-672	0.0038	3	1719	0.0169	6.43e-06	117724393	C	T	0.4154	0.0113753	19.3092
rs16839086	met-a-395	0.0074	2	1767	0.0329	8.81e-06	207915849	A	C	0.2302	0.0110627	19.3096
rs10494270	met-a-368	0.0027	1	6864	-0.0119	8.63e-06	151907173	G	A	0.2886	0.00282203	19.3101
rs1566888	met-a-657	0.0082	12	4442	0.0362	9.86e-06	118172918	T	C	0.8498	0.00436827	19.3104
rs1382190	met-a-401	0.0091	9	7354	0.0401	9.32e-06	1818404	G	A	0.0109	0.00263352	19.3107
rs2689672	met-a-399	0.0027	1	6939	-0.0119	9.5e-06	77707391	G	T	0.2714	0.00279161	19.3114
rs10759811	met-a-399	0.0027	9	6939	0.0119	7.03e-06	118411840	T	A	0.347	0.00279161	19.3114
rs10210072	met-a-580	0.014	2	7089	0.0617	9.93e-06	41169889	G	T	0.0417	0.00273238	19.3115
rs9471920	met-a-484	0.0059	6	7350	0.026	9.33e-06	42771047	T	G	0.0252	0.00263518	19.3122
rs9492253	met-a-697	0.0027	6	7007	0.0119	8.62e-06	129484550	G	A	0.1981	0.0027646	19.3125
rs11734331	met-a-372	0.0027	4	7034	0.0119	7.81e-06	124371328	G	A	0.6221	0.00275401	19.3129
rs10234068	met-a-565	0.0137	7	1582	-0.061	8.88e-06	141692254	A	G	0.012	0.0123767	19.3131
rs1936458	met-a-662	0.0089	10	4296	-0.0393	9.97e-06	56898304	A	G	0.3221	0.00451829	19.3139
rs12745456	met-a-699	0.0027	1	7256	-0.0119	7.32e-06	76108055	C	T	0.2697	0.00266998	19.3163
rs16837061	met-a-699	0.0027	4	7256	-0.0119	9.78e-06	5383127	G	A	0.2023	0.00266998	19.3163
rs179070	met-a-707	0.0027	14	7317	0.0119	7.43e-06	30776800	A	G	0.4773	0.00264778	19.3172
rs4459648	met-a-707	0.0027	18	7317	0.0119	6.64e-06	65683020	T	A	0.3247	0.00264778	19.3172
rs4566308	met-a-636	0.0027	2	7347	0.0119	9.44e-06	212140298	G	C	0.6392	0.002637	19.3177
rs9367334	met-a-484	0.0027	6	7350	0.0119	7.63e-06	48819815	A	C	0.1437	0.00263592	19.3177
rs2033371	met-a-682	0.0027	10	7350	-0.0119	7.89e-06	71212310	A	G	0.2609	0.00263592	19.3177
rs10283250	met-a-619	0.0027	8	7354	0.0119	9.12e-06	73999575	A	C	0.1254	0.00263449	19.3178
rs17002476	met-a-349	0.0027	22	7355	-0.0119	8.32e-06	23895625	T	C	0.1459	0.00263414	19.3178
rs7131362	met-a-482	0.0027	11	7358	0.0119	9.12e-06	1689325	A	G	0.4077	0.00263306	19.3178
rs908259	met-a-712	0.0027	2	7358	-0.0119	8.69e-06	240307801	G	A	0.7844	0.00263306	19.3178
rs6429601	met-a-500	0.0027	1	7361	-0.0119	7.08e-06	46981536	C	A	0.8181	0.00263199	19.3179
rs11813961	met-a-541	0.0027	10	7362	-0.0119	9.12e-06	54845270	A	G	0.0801	0.00263164	19.3179
rs4973517	met-a-505	0.0027	2	7363	0.0119	9.1e-06	233161818	C	T	0.2857	0.00263128	19.3179
rs29766	met-a-599	0.0242	5	831	0.1091	6.38e-06	31632899	A	G	0.0862	0.0238739	19.319
rs17118209	met-a-433	0.0066	14	6535	0.0291	9.68e-06	47690236	C	T	0.0306	0.00296594	19.319
rs2230604	met-a-670	0.007	20	4800	0.0309	1e-05	49196284	T	C	0.0848	0.00404315	19.3206
rs840381	met-a-449	0.0044	5	6715	-0.0194	9.76e-06	34022361	C	T	0.3571	0.00288667	19.3223
rs1701843	met-a-449	0.0044	7	6715	-0.0194	8.9e-06	113008823	A	G	0.6074	0.00288667	19.3223
rs2139212	met-a-546	0.0084	4	2777	-0.0372	9.62e-06	166453905	C	T	0.4152	0.00701286	19.3242
rs1034879	met-a-628	0.0172	7	1768	0.0765	8.89e-06	147387509	A	C	0.0455	0.011065	19.3246
rs1296812	met-a-577	0.0051	22	5717	-0.0225	9.12e-06	18055605	G	C	0.1996	0.00339297	19.325
rs12107009	met-a-700	0.0268	3	1383	0.1196	7.91e-06	118903100	T	C	0.0368	0.0141958	19.3262
rs6981309	met-a-676	0.0034	8	5804	0.015	7.47e-06	135367863	A	G	0.7122	0.00334228	19.3271
rs1608165	met-a-406	0.0092	4	5376	-0.0406	9.61e-06	57894717	C	G	0.1352	0.0036095	19.3274
rs862225	met-a-629	0.0066	16	7132	0.0291	9.28e-06	87604761	C	T	0.9088	0.00271835	19.3291
rs10805908	met-a-555	0.0186	5	3221	0.0823	9.86e-06	71183356	T	A	0.1111	0.00604159	19.3304
rs12692453	met-a-594	0.0065	2	4807	0.0287	9.31e-06	12206193	A	G	0.2156	0.00403929	19.3304
rs1832664	met-a-359	0.0022	13	7226	0.0097	7.73e-06	72987203	C	T	0.7182	0.00268308	19.3306
rs2179170	met-a-706	0.0044	6	7302	0.0194	9.67e-06	135142218	T	C	0.1945	0.00265523	19.3317
rs11256613	met-a-495	0.0078	10	1762	-0.0347	9.27e-06	10499796	G	T	0.1758	0.0111074	19.3319
rs9959803	met-a-505	0.0066	18	7363	0.0291	9.74e-06	50622904	C	T	0.04	0.00263329	19.3326
rs12429941	met-a-609	0.033	13	2725	-0.1462	9.29e-06	76031644	A	G	0.029	0.00715127	19.3337
rs2933871	met-a-347	0.004	5	1735	0.0178	7.65e-06	24815139	A	G	0.6938	0.0112847	19.3358
rs12723593	met-a-591	0.0053	1	5080	-0.0234	8.45e-06	182538582	G	C	0.2593	0.00382255	19.3367
rs3817670	met-a-451	0.0167	7	1768	-0.0743	8.42e-06	107871293	T	C	0.0384	0.011072	19.3367
rs2826321	met-a-608	0.1043	21	176	0.5286	4e-07	21859776	G	A	0.0153	0.127354	19.3374
rs2161480	met-a-735	0.0157	16	1506	-0.07	8.79e-06	26577670	G	C	0.0475	0.013028	19.3388
rs1327014	met-a-657	0.0055	10	4442	0.0243	8.81e-06	130577127	G	A	0.1874	0.00437526	19.3412
rs914702	met-a-636	0.008	10	1761	-0.0356	7.5e-06	45477526	G	C	0.8373	0.01112	19.3425
rs17522290	met-a-579	0.0089	10	5107	0.0393	9.91e-06	25197880	G	A	0.068	0.00380351	19.3431
rs2964195	met-a-546	0.0188	5	2777	0.0833	9.03e-06	57540643	G	C	0.9489	0.00702003	19.3438
rs10869731	met-a-609	0.0146	9	2725	0.0647	9.01e-06	78811377	C	T	0.2139	0.00715513	19.344
rs16962845	met-a-689	0.008	16	1767	0.0356	9.85e-06	61028673	C	T	0.1134	0.0110826	19.3441
rs10098688	met-a-477	0.006	8	1767	-0.0267	7.3e-06	68788493	C	A	0.6629	0.0110826	19.3441
rs17498524	met-a-400	0.0095	7	2079	-0.0422	9.65e-06	7951222	C	T	0.2097	0.00940201	19.3444
rs4900991	met-a-668	0.0048	14	4925	-0.0212	9.88e-06	50618737	G	C	0.4029	0.00394518	19.3455
rs2140779	met-a-618	0.0056	2	7320	-0.0247	9.87e-06	121302719	T	C	0.1483	0.00265066	19.3461
rs8057559	met-a-348	0.0314	16	2063	0.1395	9.1e-06	73317172	T	C	0.0312	0.00947665	19.3463
rs7015612	met-a-653	0.0034	8	6768	0.015	8.17e-06	3663971	A	G	0.4132	0.00286759	19.3465
rs6994108	met-a-457	0.0509	8	423	0.2358	3.68e-06	28313280	A	G	0.0236	0.0482857	19.3467
rs248928	met-a-739	0.0017	5	6940	-0.0075	9.78e-06	14121366	C	G	0.5227	0.00279672	19.3494
rs743263	met-a-661	0.0066	14	1651	-0.0294	8e-06	65357098	G	A	0.6775	0.011876	19.351
rs6564580	met-a-532	0.0082	16	1755	0.0365	7.68e-06	78749341	T	C	0.3228	0.0111636	19.3514
rs2467285	met-a-717	0.006	11	2651	-0.0266	9.54e-06	45776525	C	T	0.3368	0.00735941	19.3516
rs7251886	met-a-728	0.0017	19	7092	-0.0075	9.47e-06	42188775	T	C	0.4441	0.00273694	19.3518
rs10986087	met-a-565	0.0017	9	7118	-0.0075	9.54e-06	126442740	T	C	0.3105	0.00272697	19.3522
rs2993308	met-a-344	0.0017	13	7271	-0.0075	6.83e-06	113681076	G	A	0.662	0.00266974	19.3546
rs9445285	met-a-748	0.0068	6	7333	0.03	9.33e-06	95188273	T	C	0.1465	0.00264723	19.3555
rs16750	met-a-737	0.0034	5	7335	0.015	7.59e-06	159129977	G	A	0.1326	0.00264651	19.3555
rs12041762	met-a-574	0.0017	1	7336	-0.0075	7.84e-06	88641601	T	C	0.2706	0.00264615	19.3555
rs6434188	met-a-574	0.0017	2	7336	0.0075	8.96e-06	187449871	T	C	0.2171	0.00264615	19.3555
rs11059810	met-a-502	0.0017	12	7338	-0.0075	8.87e-06	129147544	T	C	0.7772	0.00264543	19.3555
rs7007251	met-a-314	0.0034	8	7345	-0.015	8.76e-06	103054099	A	G	0.1057	0.00264292	19.3557
rs11013837	met-a-353	0.0034	10	7346	-0.015	8.16e-06	24284651	A	T	0.2463	0.00264256	19.3557
rs11760350	met-a-327	0.0017	7	7347	-0.0075	7.77e-06	39272142	A	G	0.1238	0.0026422	19.3557
rs10130689	met-a-379	0.0017	14	7349	-0.0075	4.99e-06	51391471	T	C	0.1587	0.00264148	19.3557
rs7366464	met-a-306	0.0017	1	7351	-0.0075	7.78e-06	232359758	T	C	0.1258	0.00264077	19.3557
rs4562384	met-a-323	0.0017	9	7352	-0.0075	5.5e-06	1965945	C	T	0.2834	0.00264041	19.3558
rs1536564	met-a-325	0.0017	10	7358	0.0075	7.05e-06	14758348	T	C	0.2644	0.00263826	19.3558
rs11694230	met-a-309	0.0017	2	7361	-0.0075	9e-06	6839127	T	C	0.3363	0.00263719	19.3559
rs8137495	met-a-369	0.0135	22	1543	-0.0602	7.8e-06	23972409	G	A	0.2607	0.0127233	19.3571
rs12234425	met-a-637	0.0055	7	4908	0.0243	9.33e-06	154022648	C	A	0.1584	0.00396149	19.3581
rs2512378	met-a-732	0.0071	11	3977	0.0314	8.48e-06	86751139	T	C	0.4444	0.00489392	19.3581
rs1452868	met-a-729	0.0029	10	6464	0.0128	9.2e-06	130954181	G	C	0.5034	0.0030048	19.3587
rs17203317	met-a-537	0.0166	7	1767	0.0739	8.81e-06	34994253	G	T	0.0348	0.0110916	19.3595
rs446125	met-a-433	0.0029	20	6535	0.0128	9.27e-06	43267265	G	T	0.8009	0.00297225	19.36
rs17138024	met-a-475	0.0208	11	1766	-0.0926	8.58e-06	79021189	A	G	0.0597	0.0110983	19.3602
rs11773897	met-a-720	0.0062	7	1780	-0.0276	7.51e-06	155831189	G	T	0.5043	0.0110105	19.3611
rs11141909	met-a-343	0.0182	9	2315	0.0808	9.02e-06	90218852	A	C	0.0405	0.00844203	19.3616
rs1466785	met-a-324	0.0024	8	5687	-0.0106	5.93e-06	11623456	T	C	0.4409	0.00341837	19.367
rs9410301	met-a-747	0.0106	9	1763	-0.0472	8.68e-06	91648991	C	T	0.4216	0.0111215	19.3671
rs7477283	met-a-503	0.0094	10	2575	-0.0417	8.8e-06	55965306	A	T	0.8712	0.0075846	19.3672
rs9833839	met-a-588	0.062	3	470	0.2858	3.96e-06	173635086	T	C	0.0127	0.0432553	19.3678
rs9446392	met-a-353	0.0075	6	7346	0.0331	9.27e-06	72157939	C	T	0.0467	0.00264443	19.3694
rs1294383	met-a-745	0.019	1	2560	-0.0843	9.47e-06	115760316	A	G	0.116	0.00763099	19.3711
rs11581375	met-a-528	0.0485	1	1146	0.2174	7.48e-06	170808695	C	T	0.0208	0.0172307	19.3723
rs3807360	met-a-404	0.0164	7	1157	0.0735	7.44e-06	55491971	A	G	0.2011	0.0170639	19.3725
rs8004616	met-a-622	0.0172	14	1765	0.0766	8.56e-06	32123326	G	A	0.0123	0.0111123	19.3732
rs16869851	met-a-531	0.0058	4	7355	-0.0256	8.89e-06	20690057	C	A	0.13	0.00264175	19.3735
rs1986163	met-a-600	0.0578	4	581	0.264	4.88e-06	82344387	T	C	0.0335	0.0346621	19.3737
rs12726438	met-a-730	0.0083	1	1636	0.037	8.65e-06	214657564	T	C	0.1121	0.0120011	19.3744
rs1925409	met-a-410	0.0066	1	1738	-0.0294	8.32e-06	67365089	C	T	0.6706	0.0112883	19.3752
rs201060	met-a-386	0.0083	6	4538	-0.0367	9.75e-06	6727398	G	A	0.0535	0.00428987	19.3754
rs1481148	met-a-531	0.0282	1	1763	-0.1256	8.46e-06	238394815	A	C	0.9834	0.0111268	19.3762
rs7945891	met-a-439	0.0088	11	1751	0.0392	8.09e-06	73470094	A	G	0.0587	0.0112054	19.3786
rs7297956	met-a-322	0.0134	12	1731	0.0597	7.69e-06	104621542	C	G	0.7301	0.0113368	19.3791
rs10849438	met-a-620	0.0065	12	6998	-0.0287	9.68e-06	6412036	G	T	0.1107	0.00277815	19.3819
rs2460621	met-a-511	0.018	15	6379	-0.0795	9.84e-06	46299703	C	T	0.0793	0.00304867	19.3821
rs17788495	met-a-446	0.0053	20	7180	-0.0234	9.29e-06	46191380	G	A	0.0913	0.00270756	19.3822
rs16859272	met-a-402	0.0143	1	1767	-0.0637	9.09e-06	233735043	A	G	0.0503	0.011105	19.3827
rs1468977	met-a-679	0.0019	3	4900	-0.0084	9.58e-06	170275098	G	A	0.3933	0.00397307	19.3828
rs2036152	met-a-679	0.0019	4	4900	-0.0084	9.42e-06	91462194	A	G	0.3028	0.00397307	19.3828
rs6868629	met-a-483	0.0088	5	1768	0.0392	8.71e-06	120921374	C	G	0.0728	0.0110988	19.383
rs2454238	met-a-547	0.0054	1	1531	0.0241	9.67e-06	244250317	T	C	0.5093	0.0128427	19.3844
rs9588850	met-a-685	0.0036	13	6543	0.0159	8.82e-06	90717634	A	G	0.2225	0.00297248	19.3852
rs10520795	met-a-383	0.0189	15	1765	-0.0842	8.27e-06	96182230	T	C	0.0131	0.0111199	19.3863
rs4687396	met-a-587	0.0342	3	824	-0.1545	6.08e-06	192959773	A	C	0.9791	0.0241686	19.3865
rs13374698	met-a-551	0.0265	1	5716	0.1171	9.89e-06	96020420	T	C	0.0326	0.00340446	19.3869
rs6821770	met-a-571	0.0086	4	5822	0.038	8.92e-06	7732805	A	G	0.143	0.00334229	19.3871
rs11776904	met-a-360	0.0048	8	1667	0.0214	7.47e-06	118161206	C	G	0.1522	0.0117832	19.3878
rs10060182	met-a-597	0.0062	5	5694	-0.0274	9.44e-06	179285752	A	G	0.3009	0.00341832	19.3906
rs623068	met-a-373	0.0079	4	1761	0.0352	8.23e-06	24025041	A	C	0.9375	0.0111482	19.391
rs2100777	met-a-414	0.0079	4	6385	0.0349	9.98e-06	43908243	A	C	0.0558	0.00304727	19.3914
rs1522209	met-a-654	0.0036	4	6929	0.0159	8.28e-06	107506854	T	G	0.3257	0.00280736	19.392
rs12820694	met-a-489	0.0084	12	6970	-0.0371	9.32e-06	67264001	A	G	0.2682	0.00279089	19.3926
rs17083735	met-a-550	0.0212	5	2616	-0.0941	9.34e-06	93812719	C	A	0.1092	0.007475	19.3936
rs10492212	met-a-571	0.0062	12	5822	-0.0274	8.66e-06	107296945	T	C	0.1606	0.00334342	19.3937
rs10794603	met-a-736	0.0044	10	3248	-0.0195	8.14e-06	124990380	A	G	0.4222	0.00601076	19.3937
rs10966194	met-a-391	0.0036	9	7055	-0.0159	9.77e-06	24070847	G	A	0.2646	0.00275736	19.394
rs530792	met-a-688	0.0036	11	7100	-0.0159	9.46e-06	119983799	C	T	0.8464	0.00273993	19.3947
rs835136	met-a-545	0.0123	5	4817	-0.0544	9.87e-06	14926057	A	G	0.1289	0.00404437	19.3949
rs2590763	met-a-504	0.0024	4	7308	-0.0106	9.84e-06	54613453	C	T	0.5187	0.00266215	19.3979
rs6496511	met-a-539	0.0076	15	5425	-0.0336	9.81e-06	89162354	C	G	0.8711	0.00358996	19.3985
rs1322374	met-a-494	0.0103	1	6904	0.0455	9.72e-06	186114325	G	A	0.2372	0.00281852	19.3986
rs1876100	met-a-310	0.0024	9	7365	-0.0106	9.2e-06	81189702	A	T	0.2626	0.0026416	19.3988
rs2243133	met-a-667	0.0219	3	5856	-0.0968	9.98e-06	159712273	T	C	0.018	0.00332518	19.4009
rs992907	met-a-555	0.0127	2	3221	-0.0563	9.53e-06	3100883	C	T	0.4445	0.00606425	19.4024
rs9479827	met-a-641	0.0105	6	1766	0.0468	7.69e-06	154707256	C	T	0.1916	0.0111241	19.4046
rs4980117	met-a-567	0.0071	10	5185	-0.0314	8.38e-06	78696377	G	T	0.5268	0.00375802	19.4046
rs10108610	met-a-714	0.0104	8	1632	-0.0464	8e-06	108357096	A	G	0.138	0.0120499	19.4047
rs17806262	met-a-428	0.0038	21	5676	-0.0168	8.41e-06	22987149	T	C	0.1745	0.00343175	19.4049
rs6904836	met-a-557	0.0073	6	4665	0.0323	9.18e-06	107403119	T	C	0.093	0.00417916	19.406
rs1518434	met-a-569	0.007	2	3890	0.031	8.09e-06	180992576	C	T	0.5973	0.00501642	19.406
rs1710456	met-a-555	0.0239	2	930	-0.1077	6.56e-06	87965359	G	A	0.708	0.0213684	19.4061
rs13291283	met-a-598	0.0284	9	1027	0.1277	6.77e-06	83634829	T	C	0.0306	0.0193067	19.4073
rs16955093	met-a-407	0.0782	17	698	0.3552	5.61e-06	5692999	T	C	0.015	0.0287095	19.4082
rs2393983	met-a-493	0.0145	10	5955	0.0641	9.4e-06	65314274	G	C	0.9736	0.00327096	19.4083
rs10935814	met-a-340	0.0083	3	1759	-0.037	9.44e-06	150352873	A	G	0.1006	0.0111713	19.4087
rs10098688	met-a-626	0.0059	8	1766	-0.0263	8.25e-06	68788493	C	A	0.663	0.0111265	19.4087
rs6534307	met-a-431	0.0056	4	3950	-0.0248	8.24e-06	122573556	T	G	0.8647	0.00494059	19.4091
rs11111705	met-a-394	0.0111	12	3393	0.0492	8.9e-06	104053955	G	A	0.3859	0.00575696	19.4095
rs803294	met-a-470	0.0093	7	6687	0.0411	9.21e-06	91344057	G	C	0.766	0.00291219	19.4113
rs1509525	met-a-381	0.0043	4	7146	-0.019	7.59e-06	125455457	A	G	0.2972	0.00272472	19.4124
rs12215339	met-a-379	0.0072	6	1759	-0.0321	7.5e-06	120187085	C	T	0.0281	0.0111738	19.4129
rs7813124	met-a-377	0.0098	8	7337	0.0433	9.41e-06	134889199	T	A	0.0134	0.0026537	19.4132
rs2973167	met-a-701	0.0031	5	6883	-0.0137	7.29e-06	120323581	C	A	0.2825	0.0028295	19.4147
rs3848289	met-a-450	0.0157	16	6393	-0.0694	9.41e-06	67006838	A	G	0.0421	0.00304712	19.4148
rs1348656	met-a-628	0.0043	3	7338	-0.019	9.69e-06	144933520	T	C	0.798	0.00265362	19.4153
rs4854192	met-a-514	0.005	2	6642	0.0221	9.69e-06	3120184	A	G	0.6878	0.00293272	19.4161
rs7008266	met-a-671	0.0052	8	2545	0.0231	9.33e-06	77871844	G	A	0.5485	0.0076944	19.4163
rs12470581	met-a-598	0.0878	2	477	0.405	3.99e-06	123273819	A	G	0.0118	0.0427021	19.4174
rs9319364	met-a-651	0.0207	13	2779	-0.0919	8.75e-06	27951065	C	T	0.6962	0.00704259	19.4195
rs9287841	met-a-503	0.0104	2	2575	-0.0462	8.71e-06	149805575	T	A	0.0892	0.00760544	19.42
rs3763941	met-a-729	0.0076	11	6464	0.0336	8.99e-06	67776362	T	C	0.047	0.00301466	19.422
rs2068157	met-a-337	0.0031	5	7354	-0.0137	8.99e-06	178193350	C	T	0.0856	0.00264876	19.4221
rs12431406	met-a-602	0.0062	14	7362	-0.0274	8.39e-06	100513851	C	G	0.0744	0.00264589	19.4222
rs7554924	met-a-506	0.0019	1	6497	-0.0084	8.57e-06	59624384	T	A	0.3851	0.0029994	19.4227
rs12827532	met-a-506	0.0019	12	6497	-0.0084	8.35e-06	116072546	T	G	0.3678	0.0029994	19.4227
rs7157237	met-a-506	0.0019	14	6497	-0.0084	7.68e-06	50851511	C	T	0.4672	0.0029994	19.4227
rs11071970	met-a-506	0.0019	15	6497	-0.0084	8.17e-06	68216660	T	A	0.4753	0.0029994	19.4227
rs9558480	met-a-536	0.0037	13	1760	0.0165	7.84e-06	88796098	G	A	0.3351	0.0111731	19.4228
rs2374752	met-a-742	0.0019	3	6552	-0.0084	6.32e-06	79987748	A	C	0.6354	0.00297429	19.4237
rs6774623	met-a-742	0.0019	3	6552	0.0084	6.65e-06	175068537	G	A	0.6157	0.00297429	19.4237
rs10835105	met-a-742	0.0019	11	6552	-0.0084	5.82e-06	27067319	T	G	0.3498	0.00297429	19.4237
rs9904521	met-a-389	0.02	17	1749	-0.0892	7.93e-06	55632624	G	A	0.0475	0.0112452	19.4245
rs10887481	met-a-666	0.0581	10	829	0.2627	6.06e-06	87220042	T	C	0.0266	0.0240676	19.4249
rs7703306	met-a-513	0.005	5	7250	0.0221	9.37e-06	66009712	C	G	0.3668	0.00268743	19.4262
rs6657899	met-a-376	0.0427	1	1522	0.1908	7.96e-06	86703902	T	G	0.0322	0.0129487	19.4272
rs12748135	met-a-643	0.0157	1	1612	0.0701	7.54e-06	111374093	C	T	0.1531	0.0122161	19.4277
rs1027175	met-a-395	0.005	3	7353	0.0221	9.56e-06	176450118	A	G	0.8735	0.00264989	19.4277
rs7289147	met-a-452	0.0038	22	6830	0.0168	8.31e-06	32633733	T	G	0.3413	0.00285358	19.4286
rs13155413	met-a-733	0.004	5	5292	0.0177	9.97e-06	169989879	A	C	0.2859	0.0036864	19.4292
rs6582090	met-a-715	0.0038	12	6901	0.0168	7.42e-06	72893918	G	T	0.255	0.0028243	19.4298
rs12485842	met-a-709	0.0224	3	659	0.102	5.4e-06	16233240	T	C	0.0771	0.0305046	19.4301
rs4654403	met-a-739	0.0038	1	6940	-0.0168	8.51e-06	4117143	C	T	0.9444	0.00280847	19.4305
rs643853	met-a-739	0.0019	21	6940	0.0084	7.11e-06	44831816	G	A	0.8137	0.00280847	19.4305
rs12701943	met-a-565	0.0075	7	1582	-0.0335	8.56e-06	4826339	C	T	0.0628	0.0124543	19.4327
rs11532668	met-a-354	0.0038	7	7136	-0.0168	9.75e-06	23109033	G	A	0.1661	0.00273155	19.4336
rs3935974	met-a-733	0.0047	6	5292	0.0208	9.41e-06	153924566	G	A	0.1702	0.00368729	19.4338
rs6860069	met-a-427	0.0026	5	6180	0.0115	7.73e-06	176755841	T	C	0.2918	0.00315564	19.434
rs9388675	met-a-498	0.0019	6	7229	-0.0084	5.81e-06	129343811	T	G	0.6925	0.0026965	19.4351
rs10107576	met-a-528	0.0104	8	6250	0.046	8.75e-06	3476419	C	G	0.1392	0.00312041	19.4355
rs9953702	met-a-358	0.0033	18	5791	-0.0146	9.22e-06	20550964	G	A	0.6399	0.00336867	19.4356
rs11606364	met-a-344	0.0019	11	7271	0.0084	9.27e-06	130506001	T	C	0.1149	0.00268097	19.4357
rs12641265	met-a-585	0.0143	4	2859	0.0635	8.81e-06	164105340	G	C	0.0431	0.00684977	19.4358
rs3741793	met-a-651	0.0154	12	2779	-0.0684	9.22e-06	12251804	C	G	0.2267	0.00704872	19.4363
rs697635	met-a-397	0.0019	12	7315	0.0084	5.15e-06	52282748	A	G	0.3292	0.00266488	19.4364
rs2265217	met-a-566	0.0019	10	7315	-0.0084	8.39e-06	109586573	C	A	0.2605	0.00266488	19.4364
rs2514285	met-a-566	0.0019	11	7315	0.0084	6.72e-06	91285453	C	A	0.5206	0.00266488	19.4364
rs1608132	met-a-710	0.0019	2	7348	0.0084	6.61e-06	19637885	T	C	0.2504	0.00265295	19.4368
rs12476705	met-a-710	0.0019	2	7348	0.0084	6.38e-06	119050849	G	C	0.7144	0.00265295	19.4368
rs2811692	met-a-710	0.0019	6	7348	0.0084	9.47e-06	134469171	T	C	0.3247	0.00265295	19.4368
rs1470254	met-a-710	0.0019	11	7348	0.0084	6.77e-06	20121234	G	A	0.7485	0.00265295	19.4368
rs7253352	met-a-710	0.0019	19	7348	-0.0084	7.98e-06	19253197	G	A	0.5138	0.00265295	19.4368
rs10924121	met-a-484	0.0019	1	7350	0.0084	7.07e-06	245382002	G	A	0.1854	0.00265223	19.4369
rs2426412	met-a-484	0.0019	20	7350	0.0084	6.7e-06	50663255	G	A	0.1848	0.00265223	19.4369
rs9607028	met-a-349	0.0019	22	7355	-0.0084	7.29e-06	33632112	T	G	0.4268	0.00265043	19.4369
rs6124759	met-a-630	0.0019	20	7362	-0.0084	6.5e-06	44577002	G	C	0.1105	0.00264791	19.4371
rs2643926	met-a-479	0.0019	4	7364	0.0084	5.61e-06	81982312	A	G	0.4333	0.0026472	19.4371
rs7710231	met-a-705	0.0038	5	7364	0.0168	9.63e-06	116482190	C	T	0.2753	0.0026472	19.4371
rs11627310	met-a-751	0.0019	14	7366	0.0084	7.06e-06	63012318	A	G	0.251	0.00264648	19.4371
rs12490394	met-a-375	0.0019	3	7368	-0.0084	8.01e-06	5496096	G	T	0.5033	0.00264577	19.4371
rs7843776	met-a-375	0.0019	8	7368	0.0084	7.41e-06	75008787	C	T	0.5962	0.00264577	19.4371
rs16828992	met-a-458	0.0154	3	1764	-0.0687	8.21e-06	118518425	A	C	0.0715	0.0111558	19.4373
rs6543699	met-a-370	0.0026	2	1750	0.0116	8.92e-06	33403002	A	G	0.5118	0.0112465	19.4379
rs12412323	met-a-732	0.0264	10	3977	0.117	9.63e-06	119220721	C	T	0.0173	0.00491438	19.4387
rs11227132	met-a-457	0.0876	11	423	0.4069	3.4e-06	64923055	G	A	0.0155	0.0485312	19.4401
rs2186912	met-a-437	0.0052	18	6517	0.023	8.72e-06	5556697	A	G	0.0475	0.00299295	19.4407
rs7943587	met-a-339	0.0026	11	6523	-0.0115	6.33e-06	16814631	A	C	0.1515	0.00299021	19.4408
rs10974528	met-a-390	0.0035	9	4689	0.0155	8.88e-06	4423789	A	G	0.2038	0.00416519	19.4409
rs4915719	met-a-593	0.0061	1	5328	-0.027	8.19e-06	61383945	A	G	0.5398	0.00366361	19.4409
rs1115214	met-a-586	0.0102	2	7352	-0.0451	9.61e-06	20027448	G	A	0.039	0.00265212	19.4414
rs3846242	met-a-400	0.0086	4	2079	0.0383	8.04e-06	161289069	T	C	0.5792	0.0094498	19.4418
rs2076521	met-a-622	0.0208	6	1765	-0.0928	8.28e-06	32371266	T	C	0.0211	0.011152	19.4418
rs2277324	met-a-413	0.0026	12	6678	0.0115	8.96e-06	58013175	A	G	0.4138	0.002921	19.4437
rs2826649	met-a-413	0.0026	21	6678	0.0115	8.56e-06	22362516	G	T	0.6351	0.002921	19.4437
rs17741813	met-a-322	0.1192	21	908	0.538	6.39e-06	35669770	T	C	0.015	0.0219427	19.4439
rs11230225	met-a-583	0.0082	11	1718	-0.0366	8.15e-06	60038176	C	T	0.1189	0.0114632	19.4453
rs335124	met-a-570	0.0052	2	6797	-0.023	8.62e-06	89052026	G	A	0.715	0.00287001	19.4458
rs10748128	met-a-741	0.0052	12	1782	0.0232	8.65e-06	69827658	T	G	0.3647	0.0110468	19.4461
rs11053060	met-a-488	0.0358	12	604	0.1636	4.84e-06	34176861	T	C	0.0474	0.0334196	19.4463
rs9318571	met-a-490	0.0045	13	7322	-0.0199	7.67e-06	79238114	A	G	0.5614	0.00266375	19.4467
rs16845462	met-a-569	0.018	3	3890	0.0798	9.29e-06	172125192	C	T	0.0428	0.00502716	19.4473
rs7037931	met-a-412	0.0026	9	6929	0.0115	9.44e-06	110509904	G	A	0.6726	0.00281549	19.448
rs129313	met-a-515	0.0214	22	1614	-0.0956	8.13e-06	34423420	T	G	0.0263	0.0122137	19.448
rs2552122	met-a-697	0.0026	8	7007	0.0115	6.29e-06	3928521	A	C	0.6693	0.00278424	19.4493
rs12583004	met-a-624	0.0071	13	7330	-0.0314	9.9e-06	104080192	T	C	0.0726	0.00266122	19.4495
rs7691901	met-a-510	0.0071	4	7356	-0.0314	9.07e-06	96330417	G	T	0.1674	0.00265184	19.4499
rs7531022	met-a-525	0.0026	1	7063	-0.0115	8.75e-06	80364862	A	G	0.505	0.00276222	19.4502
rs6752286	met-a-525	0.0026	2	7063	0.0115	9.57e-06	201348399	G	C	0.5966	0.00276222	19.4502
rs11630571	met-a-525	0.0026	15	7063	0.0115	8.05e-06	79432992	A	C	0.4793	0.00276222	19.4502
rs4374940	met-a-579	0.0292	7	834	-0.1321	5.89e-06	52266800	C	T	0.9714	0.0239522	19.4509
rs8048366	met-a-384	0.0082	16	5502	-0.0363	9.74e-06	84975260	A	G	0.4796	0.00354912	19.4509
rs2441128	met-a-385	0.0054	5	5829	0.0239	8.57e-06	65203265	A	T	0.2361	0.00334932	19.4511
rs3949865	met-a-338	0.0026	1	7160	0.0115	9.49e-06	183930806	G	C	0.3813	0.0027249	19.4517
rs10741653	met-a-667	0.0054	11	5856	-0.0239	9.27e-06	14704840	A	C	0.5909	0.00333393	19.4518
rs982583	met-a-741	0.0106	13	1782	-0.0473	7.61e-06	64161362	G	T	0.9515	0.0110504	19.4523
rs1919817	met-a-536	0.0054	2	1760	0.0241	7.02e-06	36480376	C	T	0.1245	0.0111904	19.4526
rs6904862	met-a-371	0.0026	6	7258	-0.0115	9.42e-06	23375531	C	T	0.2573	0.00268821	19.4532
rs7009776	met-a-338	0.006	8	1650	0.0268	7.12e-06	90373191	C	T	0.6658	0.0119471	19.4536
rs11563459	met-a-599	0.0202	7	831	0.0914	5.78e-06	127053001	C	T	0.1151	0.0240447	19.4537
rs7822643	met-a-638	0.0026	8	7316	-0.0115	8.14e-06	69422606	G	A	0.1695	0.00266695	19.4541
rs17011367	met-a-342	0.0026	2	7333	-0.0115	7.38e-06	75691522	C	T	0.2675	0.00266079	19.4543
rs2188839	met-a-536	0.0026	7	7344	-0.0115	7.47e-06	97254496	G	A	0.1278	0.00265681	19.4545
rs6074893	met-a-352	0.0026	20	7348	0.0115	8.52e-06	15419872	C	A	0.2488	0.00265537	19.4546
rs11151740	met-a-401	0.0026	18	7354	0.0115	9.28e-06	69941882	G	A	0.161	0.00265321	19.4546
rs13002121	met-a-349	0.0026	2	7355	-0.0115	6.94e-06	77346102	G	A	0.234	0.00265285	19.4547
rs11943623	met-a-362	0.0026	4	7357	-0.0115	8.4e-06	86554948	A	G	0.1709	0.00265213	19.4547
rs927907	met-a-500	0.0026	10	7361	-0.0115	7.73e-06	91389738	A	G	0.235	0.00265069	19.4547
rs6665988	met-a-334	0.0026	1	7362	0.0115	9.11e-06	200509911	C	A	0.2873	0.00265033	19.4548
rs16953268	met-a-345	0.0026	16	7371	-0.0115	7.73e-06	54286557	A	C	0.0689	0.00264711	19.4549
rs17057341	met-a-613	0.0174	18	4533	0.0771	9.62e-06	73310091	A	G	0.0187	0.00431268	19.4565
rs1190713	met-a-754	0.007	14	5183	0.031	9.49e-06	102005523	T	G	0.94	0.00376969	19.4571
rs13165535	met-a-659	0.0028	5	5207	-0.0124	6.68e-06	26227186	T	A	0.4905	0.00375238	19.4579
rs1372856	met-a-659	0.0028	17	5207	0.0124	6.91e-06	54575387	G	A	0.6371	0.00375238	19.4579
rs4843466	met-a-510	0.0192	16	1763	-0.0857	7.58e-06	86845021	A	C	0.9159	0.0111745	19.4583
rs11114036	met-a-631	0.016	12	3480	0.071	9.1e-06	109105501	A	G	0.034	0.00562661	19.4592
rs1556831	met-a-716	0.0051	20	4529	-0.0226	9.19e-06	4272499	G	T	0.2529	0.00431713	19.4593
rs1075106	met-a-725	0.0083	8	1582	0.0371	8.52e-06	54596558	A	C	0.7777	0.012472	19.4599
rs878983	met-a-478	0.0059	2	7346	-0.0261	9.5e-06	20277748	T	C	0.2265	0.00265687	19.4602
rs16958414	met-a-507	0.0075	16	6000	-0.0332	9.11e-06	82772171	G	T	0.2075	0.00325526	19.4615
rs312306	met-a-346	0.0145	5	955	0.0654	6.23e-06	162063864	G	C	0.7722	0.0208575	19.4626
rs10511991	met-a-535	0.0055	9	2148	0.0245	7.54e-06	73484805	A	T	0.2723	0.00915333	19.4632
rs4573205	met-a-332	0.0033	7	7323	-0.0146	8.72e-06	123864185	T	G	0.8698	0.00266581	19.4644
rs17061914	met-a-314	0.0033	5	7345	0.0146	8.77e-06	162989491	G	A	0.1419	0.00265785	19.4647
rs12862464	met-a-350	0.0033	13	7346	0.0146	9.82e-06	74942016	T	C	0.0842	0.00265749	19.4647
rs9443691	met-a-651	0.0182	6	2779	-0.0809	8.68e-06	80441475	A	G	0.1464	0.00705974	19.4665
rs6879662	met-a-494	0.0087	5	6904	-0.0385	9.27e-06	161653612	T	C	0.4073	0.00282847	19.4669
rs8003323	met-a-380	0.007	14	5548	-0.031	9.49e-06	70826166	G	C	0.013	0.00352256	19.4673
rs11078645	met-a-604	0.0075	17	6327	-0.0332	9.62e-06	6625144	G	A	0.1547	0.00308754	19.4684
rs1353050	met-a-529	0.0047	4	6967	0.0208	8.93e-06	28658209	G	A	0.2681	0.00280328	19.4701
rs11125947	met-a-459	0.004	2	7263	0.0177	9.82e-06	63334101	T	C	0.3238	0.00268869	19.4701
rs8107558	met-a-410	0.0146	19	1738	0.0652	8.38e-06	17884120	T	C	0.9545	0.0113445	19.4706
rs555851	met-a-511	0.0082	5	6379	0.0363	9.23e-06	6559575	G	A	0.451	0.00306267	19.4709
rs12970549	met-a-430	0.0028	18	5702	0.0124	8.16e-06	53601264	G	A	0.2079	0.00342775	19.4712
rs11631900	met-a-442	0.0043	15	1761	-0.0192	8.95e-06	98672166	T	C	0.424	0.0111948	19.4712
rs1957252	met-a-678	0.004	14	7344	0.0177	9.85e-06	44234025	C	G	0.1428	0.00265912	19.4713
rs9863850	met-a-465	0.004	3	7356	0.0177	8.55e-06	100593266	G	A	0.3586	0.00265479	19.4715
rs7619568	met-a-375	0.004	3	7368	-0.0177	9.53e-06	191433799	G	A	0.06	0.00265048	19.4717
rs1371204	met-a-575	0.0067	4	1432	-0.03	7e-06	161998784	T	C	0.1619	0.0138074	19.4719
rs1122407	met-a-611	0.0181	20	4999	0.0802	9.72e-06	23375097	G	A	0.0479	0.00391207	19.4721
rs2228069	met-a-631	0.0051	19	4961	-0.0226	8.74e-06	38956803	A	G	0.6086	0.00394268	19.4747
rs10801685	met-a-669	0.1045	1	754	-0.4744	5.67e-06	88235193	T	G	0.0209	0.0266057	19.4752
rs10902096	met-a-675	0.0028	11	5885	-0.0124	9.75e-06	1117281	C	T	0.8399	0.00332151	19.4756
rs9880033	met-a-576	0.0262	3	1766	-0.117	7.74e-06	20971709	C	T	0.0162	0.0111661	19.4771
rs1043147	met-a-490	0.0054	3	7322	-0.0239	8.25e-06	133544998	G	A	0.1968	0.0026682	19.4791
rs1771525	met-a-472	0.0042	1	6119	0.0186	8.58e-06	245767974	C	G	0.486	0.0031949	19.4808
rs3783687	met-a-612	0.0468	14	819	0.212	5.94e-06	58478941	C	A	0.0149	0.0244427	19.4816
rs16852455	met-a-637	0.0037	3	4908	0.0164	8.82e-06	106127031	G	T	0.5206	0.00398699	19.4822
rs6082720	met-a-750	0.05	20	1228	0.2245	7.03e-06	2302087	T	C	0.0112	0.0161519	19.4823
rs12906520	met-a-574	0.009	15	1758	-0.0402	7.54e-06	70171419	T	A	0.0515	0.0112214	19.4837
rs2265047	met-a-624	0.0075	10	1760	0.0335	8.71e-06	7515657	A	G	0.2807	0.0112088	19.4842
rs1547984	met-a-710	0.0045	19	1764	0.0201	6.43e-06	13613965	T	G	0.6311	0.0111837	19.4852
rs12607750	met-a-552	0.0111	18	5064	0.0492	9.74e-06	74890752	G	C	0.703	0.00386464	19.4872
rs16896783	met-a-646	0.179	6	115	-1.024	1.06e-08	66247351	G	A	0.011	0.221532	19.4875
rs7107926	met-a-550	0.0149	11	2616	0.0663	9.06e-06	127005244	C	T	0.1136	0.00751177	19.4883
rs2523096	met-a-506	0.0028	7	6497	0.0124	8.95e-06	25284807	C	T	0.1447	0.00300958	19.4884
rs677302	met-a-676	0.0051	9	1657	0.0228	7.82e-06	9597252	T	C	0.4637	0.0119179	19.4891
rs2372342	met-a-393	0.0049	3	6549	0.0217	9.43e-06	43205962	A	G	0.9307	0.00298575	19.4894
rs4736435	met-a-631	0.0111	8	1481	0.0497	8e-06	134123385	A	C	0.2466	0.0133559	19.4895
rs779741	met-a-722	0.0064	3	2400	-0.0285	8.21e-06	7583602	A	C	0.574	0.00819492	19.4904
rs2467042	met-a-413	0.0042	2	6678	0.0186	7.84e-06	199233465	G	T	0.1349	0.00292824	19.4917
rs13073145	met-a-511	0.0219	3	6379	-0.097	9.48e-06	170843076	C	G	0.0616	0.00306598	19.4918
rs1076160	met-a-515	0.0042	9	6712	-0.0186	8.69e-06	135776034	T	C	0.4749	0.00291345	19.4923
rs10859956	met-a-533	0.0117	12	1988	0.0522	8e-06	96204979	C	T	0.2767	0.00991348	19.493
rs728634	met-a-409	0.0154	11	1766	0.0688	7.44e-06	27782207	T	C	0.0303	0.0111754	19.4931
rs7105058	met-a-588	0.0115	11	470	0.0532	3.36e-06	107549887	A	G	0.4597	0.0435504	19.4939
rs16933423	met-a-343	0.02	8	2315	-0.0891	8.31e-06	68510396	G	A	0.0349	0.00850035	19.4942
rs6993325	met-a-522	0.0071	8	4274	-0.0315	8.93e-06	25924029	T	C	0.2645	0.00458431	19.4944
rs11760565	met-a-717	0.008	7	2651	-0.0356	8.13e-06	95744267	T	C	0.1482	0.00741444	19.4952
rs12456708	met-a-645	0.003	18	5081	-0.0133	6.93e-06	6901659	T	G	0.2598	0.00385332	19.4956
rs6544157	met-a-754	0.0042	2	6942	-0.0186	7.83e-06	38546918	A	G	0.9035	0.0028172	19.4963
rs16966673	met-a-668	0.0257	16	1572	0.115	7.89e-06	63897984	T	C	0.0263	0.0125771	19.4977
rs4239564	met-a-372	0.0035	19	7034	0.0155	7.62e-06	28296505	G	A	0.8348	0.00278045	19.4978
rs3782411	met-a-633	0.0028	12	7049	-0.0124	7.53e-06	54967901	T	C	0.3241	0.00277455	19.498
rs10892968	met-a-688	0.0035	11	7100	-0.0155	8.34e-06	99110689	G	T	0.1786	0.00275468	19.4988
rs6719403	met-a-575	0.0057	2	4004	0.0253	9.8e-06	177689429	A	G	0.0772	0.00489627	19.4989
rs7463380	met-a-346	0.0169	8	955	-0.0763	6.4e-06	29701233	G	C	0.1579	0.0208978	19.4994
rs17289436	met-a-396	0.0056	8	7226	-0.0248	9.63e-06	123895267	A	G	0.5235	0.00270677	19.5008
rs2272172	met-a-314	0.0145	7	1754	-0.0648	7.51e-06	105251106	T	C	0.0226	0.0112582	19.5022
rs16841570	met-a-356	0.0056	4	7325	-0.0248	8.59e-06	8016164	C	T	0.0274	0.00267029	19.5023
rs807019	met-a-627	0.0084	10	7326	-0.0372	9.53e-06	102772840	C	T	0.8505	0.00266993	19.5023
rs868028	met-a-576	0.0035	4	7327	-0.0155	8.08e-06	73063987	C	G	0.3352	0.00266956	19.5023
rs6707419	met-a-534	0.0014	2	7329	0.0062	5.37e-06	116872975	G	A	0.6727	0.00266884	19.5024
rs6473533	met-a-624	0.0049	8	7330	0.0217	9.08e-06	85139258	G	T	0.193	0.00266847	19.5024
rs10785657	met-a-460	0.0098	12	7338	0.0434	8.96e-06	47502720	G	A	0.8798	0.00266557	19.5025
rs12194922	met-a-648	0.1186	6	955	0.5355	6.35e-06	96496813	T	C	0.0118	0.0209013	19.5026
rs1015960	met-a-327	0.0014	13	7347	-0.0062	9.95e-06	40940849	A	T	0.4572	0.00266232	19.5026
rs11183616	met-a-636	0.0035	12	7347	-0.0155	9.02e-06	47194905	A	C	0.8054	0.00266232	19.5026
rs2072583	met-a-682	0.0042	3	7350	0.0186	8.71e-06	8775457	A	G	0.1954	0.00266123	19.5027
rs1709851	met-a-395	0.0035	2	7353	-0.0155	7.62e-06	240323661	A	C	0.6588	0.00266015	19.5027
rs17087080	met-a-727	0.0032	5	1763	-0.0143	8.47e-06	96199197	C	T	0.025	0.0112003	19.5027
rs11734565	met-a-366	0.0056	4	7356	0.0248	9.29e-06	69625607	T	C	0.0402	0.00265907	19.5028
rs11704875	met-a-482	0.0042	22	7358	-0.0186	8.55e-06	46205189	T	C	0.1373	0.00265835	19.5028
rs7315595	met-a-457	0.0182	12	522	0.0838	3.95e-06	80944011	G	T	0.2149	0.0390288	19.5029
rs1567351	met-a-559	0.0028	11	7364	0.0124	6.51e-06	26636540	T	A	0.5154	0.00265619	19.5029
rs304729	met-a-420	0.0035	19	7366	0.0155	9.18e-06	44084403	A	G	0.1958	0.00265547	19.5029
rs10876239	met-a-497	0.0035	12	7369	0.0155	9.31e-06	52569096	T	G	0.3759	0.00265439	19.503
rs11133365	met-a-486	0.016	4	1766	-0.0715	7.62e-06	56048707	T	C	0.9007	0.0111814	19.5035
rs6023015	met-a-581	0.006	20	2759	0.0267	8.67e-06	52811384	G	C	0.5824	0.00712627	19.5071
rs11078614	met-a-669	0.0859	17	754	0.3903	5.58e-06	6154473	C	G	0.0126	0.0266507	19.5072
rs7930821	met-a-340	0.0149	11	1759	0.0666	7.53e-06	19142695	T	C	0.0202	0.0112307	19.5107
rs4870458	met-a-499	0.0046	6	5211	0.0204	8.31e-06	156795517	G	A	0.0885	0.00376	19.5122
rs12579447	met-a-718	0.0121	12	7311	0.0536	9.58e-06	27817761	A	T	0.0531	0.00267681	19.5125
rs2140798	met-a-320	0.0117	7	4934	-0.0519	8.8e-06	125117597	T	C	0.0986	0.00397224	19.5133
rs6432256	met-a-589	0.0051	2	1745	-0.0228	7.48e-06	12199084	T	C	0.7655	0.0113237	19.5137
rs12356268	met-a-612	0.0067	10	6004	0.0297	8.31e-06	38247886	G	A	0.0548	0.00326215	19.5155
rs17085679	met-a-741	0.0066	9	1782	-0.0295	7.94e-06	85280358	A	T	0.1407	0.0110868	19.5157
rs13378814	met-a-455	0.0086	13	7257	-0.0381	9.68e-06	104268173	C	T	0.018	0.00269726	19.5158
rs11106131	met-a-519	0.0086	12	7330	-0.0381	9.37e-06	78045649	T	G	0.2423	0.00267047	19.5169
rs6437043	met-a-520	0.0109	2	6857	-0.0483	8.63e-06	158139866	C	T	0.0288	0.00285539	19.5178
rs6916798	met-a-495	0.0136	6	1762	0.0608	7.41e-06	147985063	T	C	0.9454	0.0112157	19.5182
rs6869232	met-a-577	0.0053	5	5717	0.0235	8.05e-06	35819147	G	A	0.1426	0.00342708	19.5187
rs11082534	met-a-656	0.0171	18	4452	0.0759	8.65e-06	44128812	T	A	0.0999	0.00440574	19.5192
rs6575039	met-a-641	0.0102	14	1766	0.0456	7.54e-06	89647824	T	C	0.7656	0.0111905	19.5192
rs1054363	met-a-647	0.052	16	633	0.2377	4.84e-06	572855	T	G	0.019	0.0319553	19.5195
rs2997201	met-a-449	0.0044	10	6715	-0.0195	7.41e-06	28437367	A	G	0.614	0.00291642	19.5208
rs4454960	met-a-641	0.0165	16	979	-0.0745	6.47e-06	83242605	C	G	0.8989	0.0203991	19.5234
rs7621575	met-a-610	0.0058	3	7334	0.0257	7.76e-06	176456273	C	A	0.8724	0.00266998	19.524
rs7010256	met-a-328	0.0224	8	1578	0.1003	7.57e-06	11019462	C	G	0.0158	0.0125463	19.5249
rs10237319	met-a-315	0.0051	7	7237	0.0226	9.78e-06	4073601	T	C	0.1467	0.00270608	19.5255
rs929493	met-a-542	0.0129	10	2391	0.0575	8.68e-06	119019126	T	C	0.837	0.00824106	19.5256
rs11062646	met-a-594	0.026	12	1603	-0.1164	7.36e-06	3545186	T	G	0.0564	0.0123489	19.5265
rs17516635	met-a-728	0.0123	9	1765	0.055	7.49e-06	37938553	A	G	0.017	0.0112016	19.5271
rs9646626	met-a-352	0.0051	18	7348	0.0226	7.98e-06	58527305	C	T	0.052	0.00266531	19.5272
rs10063514	met-a-409	0.0106	5	1766	0.0474	8.19e-06	149566309	T	C	0.0701	0.011196	19.5287
rs11824733	met-a-330	0.0161	11	1755	0.072	7.64e-06	23569779	T	C	0.0212	0.0112672	19.5288
rs4880258	met-a-714	0.0037	10	6960	0.0164	8.1e-06	134293640	A	G	0.5404	0.00281482	19.5304
rs11192702	met-a-365	0.0062	10	5656	-0.0275	7.88e-06	83909020	A	G	0.0456	0.00346629	19.5305
rs4739066	met-a-444	0.0044	8	7347	0.0195	9.51e-06	64104092	G	A	0.0682	0.00266621	19.5311
rs2073123	met-a-677	0.0044	20	7364	-0.0195	9.62e-06	20030870	C	T	0.4786	0.00266007	19.5314
rs10836291	met-a-746	0.0104	11	6934	-0.0461	9.83e-06	34775019	C	T	0.1	0.00282568	19.5322
rs4798177	met-a-540	0.0053	18	2773	0.0236	7.11e-06	429054	A	T	0.3125	0.00709951	19.5331
rs7814548	met-a-421	0.0037	8	7203	0.0164	8.81e-06	19397877	T	G	0.0725	0.00272012	19.5343
rs10818386	met-a-704	0.0089	9	5035	0.0395	8.68e-06	122564129	T	C	0.1967	0.0038969	19.5367
rs3793568	met-a-361	0.003	9	6941	0.0133	8.89e-06	112148544	T	A	0.7343	0.00282365	19.538
rs11725128	met-a-596	0.0069	4	6279	-0.0306	9.22e-06	13715083	A	C	0.0325	0.00312245	19.5384
rs12100883	met-a-620	0.006	14	6998	-0.0266	9.11e-06	76628814	T	C	0.1216	0.00280071	19.5389
rs10035040	met-a-602	0.0074	4	1764	-0.0331	8.39e-06	180714806	A	G	0.2331	0.0112149	19.5391
rs7974646	met-a-516	0.0067	12	7313	-0.0297	8.69e-06	119729967	A	G	0.0866	0.0026798	19.5395
rs6889120	met-a-356	0.0076	5	1753	0.034	7.44e-06	158093340	C	T	0.0622	0.011288	19.5422
rs6732398	met-a-418	0.0076	2	1754	0.034	7.82e-06	216743761	C	T	0.0373	0.0112817	19.5425
rs3750045	met-a-624	0.006	7	7330	-0.0266	9.08e-06	76959784	C	T	0.0982	0.0026742	19.5441
rs2474711	met-a-468	0.003	10	7356	-0.0133	9.35e-06	33441017	C	G	0.7239	0.00266477	19.5445
rs2332601	met-a-701	0.0099	17	6883	0.0439	9.81e-06	54364686	C	T	0.0163	0.00284867	19.5459
rs1458095	met-a-446	0.0053	11	7180	-0.0235	8.74e-06	80985548	T	C	0.0913	0.00273069	19.5474
rs1037028	met-a-575	0.0063	4	4004	-0.028	9.75e-06	156296821	C	T	0.0692	0.00490912	19.5499
rs4099	met-a-507	0.0103	15	6000	-0.0457	9.92e-06	44988610	G	T	0.1012	0.00327027	19.551
rs12457980	met-a-529	0.0046	18	6967	0.0204	9.72e-06	32951022	G	A	0.3039	0.00281497	19.5511
rs240841	met-a-606	0.0078	6	1428	-0.035	6.45e-06	159967153	T	A	0.5165	0.0139039	19.5513
rs2794327	met-a-571	0.008	1	5822	-0.0355	8.78e-06	3512341	T	C	0.6691	0.00337084	19.5522
rs7152969	met-a-662	0.0097	14	4296	-0.0431	8.01e-06	99295966	G	A	0.7904	0.00457462	19.5536
rs9983470	met-a-747	0.0191	21	7355	-0.0847	9.05e-06	39583035	T	C	0.0285	0.0026666	19.5552
rs1900804	met-a-489	0.0085	7	6970	0.0377	8.07e-06	17486446	T	C	0.2616	0.00281441	19.5556
rs4452305	met-a-671	0.0181	3	2545	0.0807	8.48e-06	77427571	G	A	0.0224	0.00775038	19.5565
rs9471841	met-a-328	0.0062	6	6946	-0.0275	9.84e-06	42273332	T	C	0.0526	0.00282435	19.5569
rs2055056	met-a-339	0.0055	8	6523	0.0244	8.57e-06	96278070	C	T	0.032	0.00300814	19.5571
rs6431176	met-a-464	0.0023	2	7349	0.0102	8.33e-06	127533079	C	T	0.64	0.00266904	19.5571
rs252984	met-a-501	0.0046	5	7354	0.0204	7.64e-06	106752337	C	T	0.8147	0.00266723	19.5572
rs6946693	met-a-375	0.0023	7	7368	0.0102	9.18e-06	70153068	T	G	0.7069	0.00266218	19.5574
rs10095556	met-a-741	0.0059	8	1782	-0.0264	8.21e-06	32567313	G	A	0.1957	0.0111108	19.5574
rs6957801	met-a-483	0.0138	7	7373	0.0612	9.04e-06	111286842	A	G	0.0217	0.00266038	19.5575
rs10732795	met-a-563	0.0056	10	2212	0.025	7.34e-06	83826122	C	T	0.8739	0.00892942	19.5578
rs2715026	met-a-510	0.0101	4	1763	-0.0452	7.35e-06	120616805	C	G	0.4137	0.0112325	19.5582
rs4947639	met-a-606	0.0125	7	1428	0.0561	6.69e-06	51842792	T	G	0.1513	0.013909	19.5583
rs9324832	met-a-667	0.0089	5	5856	-0.0395	9.32e-06	155002311	T	C	0.0964	0.00335239	19.5591
rs10019315	met-a-620	0.0039	4	6998	-0.0173	7.26e-06	146594062	C	T	0.5148	0.00280395	19.5614
rs7843729	met-a-596	0.0032	8	6279	0.0142	9.58e-06	17798515	G	C	0.1358	0.00312627	19.5622
rs3736083	met-a-519	0.0062	4	7330	-0.0275	8.92e-06	877709	C	T	0.4449	0.00267679	19.563
rs9971507	met-a-648	0.0712	11	955	0.322	6.17e-06	10169895	A	G	0.0347	0.0209674	19.563
rs17109682	met-a-440	0.0062	14	7340	0.0275	9.48e-06	20756277	G	C	0.0381	0.00267315	19.5631
rs13021657	met-a-583	0.0117	2	7269	-0.0519	9.43e-06	66829249	T	C	0.0179	0.00269969	19.5657
rs7260113	met-a-586	0.0039	19	7352	0.0173	9.49e-06	51801624	C	T	0.5558	0.0026693	19.567
rs226818	met-a-648	0.0127	20	5270	0.0564	8.28e-06	46895949	A	G	0.9006	0.00372836	19.5678
rs5022652	met-a-588	0.014	9	470	-0.0649	3.84e-06	4766355	G	A	0.8418	0.0437239	19.5681
rs4795411	met-a-730	0.0104	17	1636	-0.0466	6.89e-06	38143382	A	G	0.9339	0.0121234	19.5695
rs9827772	met-a-445	0.0237	3	1758	-0.1061	7.7e-06	113274564	G	A	0.0254	0.0112718	19.5701
rs9812186	met-a-646	0.0722	3	535	0.3327	4.04e-06	172716174	G	A	0.0229	0.0381745	19.5703
rs1188774	met-a-686	0.005	10	5694	-0.0222	9.95e-06	86307487	T	C	0.0826	0.00345022	19.5709
rs13105073	met-a-458	0.0281	4	1764	0.1258	7.43e-06	111188725	T	A	0.0224	0.0112342	19.5723
rs13057057	met-a-432	0.0212	22	3838	-0.0943	8.37e-06	47868480	T	C	0.0156	0.00512877	19.5731
rs1978526	met-a-694	0.0048	2	6920	0.0213	8.69e-06	163824247	G	T	0.0319	0.00283751	19.5742
rs983498	met-a-468	0.0044	7	1760	0.0197	7.98e-06	53113752	G	C	0.2894	0.0112615	19.5747
rs745439	met-a-579	0.0104	19	5107	-0.0462	9.78e-06	32027994	T	C	0.1388	0.00384925	19.5748
rs3114834	met-a-372	0.0048	7	7034	0.0213	9.86e-06	109598161	T	C	0.1017	0.00279165	19.576
rs11205537	met-a-422	0.0175	1	3422	-0.0779	8.33e-06	49235086	T	G	0.043	0.0057572	19.5763
rs4571932	met-a-614	0.0068	1	5534	0.0302	8.91e-06	188313830	A	G	0.8822	0.0035515	19.5771
rs2291502	met-a-564	0.0058	9	3890	-0.0258	8.7e-06	19060046	T	C	0.0926	0.00506093	19.5773
rs7655071	met-a-664	0.0316	4	241	0.1543	1.04e-06	81710326	C	G	0.1519	0.0900263	19.5793
rs5759640	met-a-496	0.009	22	1764	-0.0403	6.79e-06	20984878	T	C	0.0791	0.0112387	19.5801
rs17046195	met-a-452	0.0073	3	6830	-0.0324	8.2e-06	6907667	C	A	0.0634	0.00287589	19.5801
rs13276952	met-a-683	0.0146	8	1254	0.0657	6.5e-06	1337849	A	C	0.3037	0.0158917	19.5802
rs12046664	met-a-474	0.0032	1	7307	0.0142	7.69e-06	53916576	A	G	0.1454	0.00268763	19.5803
rs4293599	met-a-380	0.0016	2	7310	-0.0071	5.93e-06	48944744	G	C	0.8225	0.00268653	19.5804
rs4538138	met-a-380	0.0016	2	7310	0.0071	6.08e-06	147285915	T	G	0.1884	0.00268653	19.5804
rs4273762	met-a-393	0.0041	7	6549	-0.0182	8.75e-06	39537627	T	C	0.1	0.00299982	19.5809
rs9818690	met-a-378	0.0016	3	7345	-0.0071	7.07e-06	55228415	C	T	0.3523	0.00267376	19.5809
rs9533798	met-a-353	0.0032	13	7346	-0.0142	8.36e-06	44802505	C	G	0.3667	0.00267339	19.5809
rs945631	met-a-636	0.0112	1	7347	-0.0497	9.27e-06	93426167	A	G	0.0183	0.00267303	19.5809
rs4663379	met-a-464	0.0032	2	7349	-0.0142	7.76e-06	235209795	G	A	0.1063	0.00267231	19.581
rs10987651	met-a-695	0.0077	9	1375	0.0346	7.52e-06	130200369	A	G	0.1032	0.0144723	19.5829
rs11852566	met-a-735	0.0057	15	6876	-0.0253	7.9e-06	47613548	T	C	0.1197	0.00285702	19.583
rs1344998	met-a-614	0.0043	2	5534	-0.0191	9.88e-06	4923368	T	C	0.5529	0.00355259	19.5831
rs10483863	met-a-614	0.0043	14	5534	0.0191	9.49e-06	75322327	G	A	0.5296	0.00355259	19.5831
rs6831907	met-a-308	0.0046	4	1760	0.0206	7.05e-06	190761715	T	C	0.0395	0.0112664	19.5832
rs11623007	met-a-415	0.0027	14	4844	-0.012	8.62e-06	87292755	C	A	0.4356	0.00406129	19.5849
rs17583672	met-a-741	0.0141	1	1467	-0.0633	7.57e-06	192628286	C	T	0.0369	0.0135523	19.5851
rs10966201	met-a-749	0.0034	9	5932	-0.0151	7.11e-06	24079188	C	T	0.3445	0.00331401	19.5869
rs7130402	met-a-615	0.0073	11	7345	-0.0324	9.88e-06	48115606	G	A	0.0651	0.00267479	19.5884
rs10963621	met-a-486	0.0073	9	7361	0.0324	9.78e-06	18515998	T	A	0.1337	0.00266899	19.5887
rs17708932	met-a-358	0.0171	9	1741	-0.0766	7.22e-06	14383287	A	G	0.0376	0.0113944	19.589
rs2985714	met-a-493	0.0077	1	5955	0.0342	7.65e-06	156340618	G	A	0.9057	0.00330181	19.5908
rs1398968	met-a-543	0.0041	2	7166	-0.0182	9.59e-06	177720581	G	A	0.3757	0.00274224	19.5915
rs1188542	met-a-543	0.0041	14	7166	-0.0182	7.97e-06	20649166	T	C	0.605	0.00274224	19.5915
rs16991685	met-a-666	0.0111	4	3813	0.0494	9.34e-06	35927435	A	T	0.0738	0.00516763	19.5921
rs8089543	met-a-646	0.179	18	115	-1.029	9e-09	18843750	T	C	0.011	0.223217	19.5932
rs3844028	met-a-622	0.0041	1	7368	0.0182	7.96e-06	101111615	A	C	0.2257	0.00266726	19.5946
rs10174534	met-a-346	0.0063	2	5162	-0.028	7.57e-06	2449771	A	G	0.5571	0.00381205	19.5952
rs12882240	met-a-663	0.0134	14	3239	0.0597	8.54e-06	79141750	A	G	0.05	0.00609081	19.5959
rs9349529	met-a-605	0.0078	6	2660	-0.0348	8.84e-06	50261878	A	C	0.5228	0.00742762	19.596
rs354788	met-a-702	0.0177	13	6595	-0.0786	8.8e-06	58127883	A	T	0.0217	0.00298117	19.5963
rs8002491	met-a-659	0.0045	13	5207	0.02	7.8e-06	52485578	G	A	0.1287	0.00377923	19.5965
rs7652500	met-a-547	0.0034	3	6404	0.0151	7.41e-06	109952470	A	G	0.2498	0.0030705	19.597
rs9833886	met-a-744	0.0497	3	751	0.2264	5.21e-06	65358504	C	G	0.0137	0.0268883	19.5978
rs17558863	met-a-360	0.005	18	7037	0.0222	8.01e-06	7862989	G	A	0.045	0.00279359	19.598
rs4238523	met-a-580	0.005	15	7089	0.0222	9.48e-06	80829649	G	A	0.456	0.00277316	19.5989
rs2254969	met-a-580	0.005	20	7089	-0.0222	9.77e-06	55575574	A	G	0.5456	0.00277316	19.5989
rs2103694	met-a-617	0.0034	1	6502	0.0151	9.3e-06	14908073	A	G	0.1336	0.00302436	19.5989
rs2493599	met-a-684	0.0043	9	6234	-0.0191	9.6e-06	81819389	C	T	0.5031	0.00315494	19.5995
rs11987983	met-a-353	0.0102	8	1753	-0.0457	7.16e-06	6718301	T	C	0.099	0.0113215	19.5996
rs3769423	met-a-467	0.0116	2	7340	0.0515	9.81e-06	168872075	A	C	0.0195	0.00267817	19.5998
rs504192	met-a-393	0.0034	4	6549	0.0151	7.68e-06	111847722	G	A	0.1601	0.00300272	19.5998
rs12238989	met-a-517	0.0358	1	1672	0.1605	7.5e-06	10605895	C	G	0.0233	0.0118784	19.6013
rs472038	met-a-644	0.0242	11	613	-0.111	4.48e-06	74527143	G	C	0.923	0.0331818	19.6013
rs7697449	met-a-400	0.0085	4	1204	-0.0383	6.18e-06	19898883	C	T	0.4364	0.0165833	19.6026
rs17142889	met-a-356	0.0025	5	7325	0.0111	9.91e-06	117041009	T	G	0.1339	0.00268405	19.6026
rs4654501	met-a-317	0.0025	1	7333	0.0111	9.23e-06	4235768	A	G	0.7671	0.00268113	19.6027
rs991670	met-a-314	0.0025	4	7345	0.0111	7.48e-06	54558299	C	T	0.3376	0.00267676	19.6029
rs941348	met-a-464	0.0025	3	7349	-0.0111	7.05e-06	22113690	T	C	0.2024	0.00267531	19.6029
rs12200468	met-a-329	0.0025	6	7352	-0.0111	6.85e-06	73351870	G	A	0.1755	0.00267422	19.603
rs2043769	met-a-401	0.0025	2	7354	-0.0111	8.72e-06	201344732	T	C	0.8032	0.0026735	19.603
rs2000812	met-a-310	0.0025	18	7365	0.0111	9.7e-06	47093790	T	C	0.8223	0.00266951	19.6032
rs9533582	met-a-375	0.005	13	7368	-0.0222	1e-05	44250866	A	G	0.0351	0.00266843	19.6032
rs10977422	met-a-592	0.0061	9	6109	0.0271	9.63e-06	8982712	G	A	0.1347	0.00322039	19.6036
rs10779088	met-a-555	0.0263	12	3221	-0.1172	8.61e-06	84726840	C	T	0.9434	0.00612751	19.6036
rs2257187	met-a-384	0.0081	4	5502	0.036	8.08e-06	175458881	T	A	0.4009	0.00357732	19.6049
rs9293241	met-a-702	0.0043	5	6595	-0.0191	7.95e-06	26570421	A	G	0.4237	0.00298276	19.6067
rs728797	met-a-623	0.009	22	5571	0.04	8.81e-06	45668106	T	C	0.07	0.00353317	19.6067
rs503905	met-a-445	0.0065	11	2759	-0.029	8.55e-06	111390762	C	G	0.5975	0.00716301	19.607
rs602609	met-a-473	0.0088	11	6066	0.0391	9.28e-06	85399684	G	A	0.9524	0.00324395	19.6075
rs2934442	met-a-512	0.0043	15	6658	0.0191	6.84e-06	57762793	T	C	0.7993	0.00295461	19.6078
rs12565684	met-a-528	0.007	1	6250	0.0311	8.52e-06	27661037	C	T	0.4162	0.00314829	19.6086
rs7514881	met-a-365	0.0027	1	5656	0.012	8.53e-06	239342486	C	G	0.2524	0.00348026	19.6089
rs13075137	met-a-652	0.0054	3	1754	-0.0242	7.51e-06	4765093	T	C	0.4448	0.0113206	19.6091
rs2028829	met-a-605	0.019	5	2660	0.0848	7.73e-06	142873030	C	T	0.0434	0.00743298	19.61
rs4637923	met-a-430	0.0027	9	5702	-0.012	9.42e-06	81996960	T	C	0.3101	0.00345228	19.6101
rs17022573	met-a-577	0.0045	4	5717	0.02	7.48e-06	95840890	C	G	0.1953	0.00344325	19.6104
rs4698919	met-a-611	0.0376	4	4999	-0.1672	8.64e-06	105289082	T	G	0.0145	0.00394003	19.6107
rs4899909	met-a-530	0.0108	14	2684	-0.0482	7.93e-06	87319351	G	A	0.1017	0.00736636	19.611
rs1825496	met-a-747	0.0108	6	1763	-0.0484	8.22e-06	91687699	A	G	0.5326	0.0112635	19.6115
rs6682959	met-a-693	0.0018	1	5768	-0.008	5.76e-06	199577957	A	T	0.6386	0.00341291	19.6117
rs2163788	met-a-693	0.0018	5	5768	-0.008	6.49e-06	171852382	C	A	0.2824	0.00341291	19.6117
rs12597210	met-a-693	0.0018	16	5768	0.008	5.91e-06	49602440	C	T	0.2964	0.00341291	19.6117
rs180106	met-a-693	0.0018	17	5768	0.008	4.83e-06	67932666	A	G	0.3045	0.00341291	19.6117
rs12743548	met-a-662	0.008	1	4296	-0.0356	8.59e-06	182257257	C	G	0.4664	0.00458837	19.6121
rs10098688	met-a-625	0.0054	8	1766	-0.0242	7.4e-06	68788493	C	A	0.6627	0.0112445	19.6123
rs12300345	met-a-336	0.0034	12	7307	-0.0151	7.45e-06	12116258	A	T	0.132	0.00269207	19.6126
rs9402497	met-a-385	0.0054	6	5829	0.024	8.93e-06	133575985	A	G	0.252	0.00337732	19.6132
rs6891705	met-a-385	0.0045	5	5829	-0.02	9.37e-06	79434487	C	A	0.3037	0.00337732	19.6132
rs10431948	met-a-385	0.0045	16	5829	0.02	7.26e-06	90099571	A	G	0.354	0.00337732	19.6132
rs7660477	met-a-615	0.0034	4	7345	-0.0151	8.23e-06	159948180	T	C	0.4622	0.00267818	19.6132
rs7677730	met-a-626	0.0034	4	7345	0.0151	7.58e-06	171145029	T	C	0.4936	0.00267818	19.6132
rs4680042	met-a-395	0.0034	3	7353	0.0151	7.33e-06	152967500	T	A	0.474	0.00267527	19.6133
rs335170	met-a-635	0.0043	5	6987	-0.0191	7.51e-06	122482243	C	A	0.5979	0.00281588	19.6135
rs2753980	met-a-550	0.0176	20	1229	0.0793	6.74e-06	3603141	G	A	0.3968	0.01625	19.6148
rs16856300	met-a-641	0.0083	2	1766	0.0372	7.46e-06	169818302	C	A	0.3862	0.0112467	19.6161
rs4567273	met-a-715	0.0056	1	1760	-0.0251	8.97e-06	159303804	C	A	0.7392	0.0112857	19.6164
rs9293355	met-a-550	0.017	5	1229	-0.0766	6.29e-06	83148693	C	G	0.4717	0.0162514	19.6165
rs12787375	met-a-546	0.0333	11	2777	-0.1486	7.9e-06	121055191	T	G	0.0163	0.00711984	19.6169
rs11709500	met-a-470	0.0079	3	6687	-0.0351	9.03e-06	42781316	A	G	0.2757	0.0029434	19.6187
rs12287384	met-a-584	0.0052	11	7066	-0.0231	8.39e-06	37554005	T	C	0.0473	0.00278505	19.6188
rs9888349	met-a-623	0.0043	12	7322	0.0191	8.38e-06	2153818	C	T	0.2265	0.00268739	19.6189
rs7023732	met-a-709	0.0083	9	5629	0.0369	8.07e-06	16217306	A	G	0.0811	0.00349899	19.6199
rs1499667	met-a-698	0.0047	1	5306	-0.0209	8.91e-06	56077813	A	G	0.1418	0.00371291	19.6201
rs8057910	met-a-449	0.0088	16	6715	-0.0391	8.52e-06	19479710	T	C	0.0712	0.00293135	19.6204
rs6003971	met-a-455	0.0052	22	7257	-0.0231	8.1e-06	20733495	G	T	0.0637	0.00271194	19.6218
rs684448	met-a-609	0.0138	1	2725	0.0616	8.12e-06	95956363	G	T	0.8203	0.00725893	19.6226
rs727145	met-a-718	0.0052	1	7311	0.0231	9.99e-06	41272533	T	C	0.3735	0.00269197	19.6226
rs17087487	met-a-317	0.0052	4	7333	-0.0231	8e-06	57936947	A	G	0.053	0.00268391	19.623
rs12278387	met-a-589	0.0041	11	2757	0.0183	6.54e-06	5568548	C	T	0.2649	0.00717415	19.623
rs1834260	met-a-478	0.0052	5	7346	0.0231	7.3e-06	51752285	T	C	0.7096	0.00267918	19.6232
rs743452	met-a-621	0.0052	21	7364	-0.0231	8.06e-06	44831981	T	C	0.0739	0.00267264	19.6234
rs4623423	met-a-441	0.0027	8	6388	0.012	9.05e-06	14690925	G	C	0.3797	0.00308268	19.6253
rs749427	met-a-647	0.023	9	1649	0.1032	7.03e-06	864122	A	G	0.0625	0.0120618	19.6262
rs7265772	met-a-711	0.0054	20	6447	0.024	9.36e-06	19226084	A	G	0.1918	0.00305456	19.6265
rs2818310	met-a-437	0.0027	9	6517	0.012	6.45e-06	121739573	T	C	0.8108	0.00302185	19.6279
rs10496826	met-a-339	0.0018	2	6523	-0.008	7.77e-06	140474772	A	G	0.2948	0.00301908	19.628
rs890984	met-a-339	0.0027	5	6523	0.012	6.91e-06	479540	G	A	0.8908	0.00301908	19.628
rs11170032	met-a-339	0.0018	12	6523	0.008	7.18e-06	52568912	C	T	0.36	0.00301908	19.628
rs2144834	met-a-339	0.0018	14	6523	0.008	7.97e-06	94773634	A	G	0.2535	0.00301908	19.628
rs16917276	met-a-468	0.007	10	7356	-0.0311	8.96e-06	64230835	A	G	0.0322	0.0026762	19.6281
rs6973089	met-a-634	0.0091	7	1760	-0.0408	7.64e-06	135847318	T	A	0.0818	0.0112926	19.6281
rs1922578	met-a-332	0.0088	12	7323	0.0391	9.36e-06	83071197	G	A	0.0179	0.00268862	19.6305
rs4861137	met-a-672	0.0036	4	6735	-0.016	6.91e-06	40442916	C	T	0.3864	0.00292432	19.6319
rs12190347	met-a-650	0.0018	6	6755	-0.008	9.64e-06	119050581	A	G	0.2984	0.00291569	19.6323
rs8030512	met-a-650	0.0018	15	6755	-0.008	7e-06	94794584	T	C	0.5209	0.00291569	19.6323
rs17478715	met-a-645	0.0049	13	5081	0.0218	9.78e-06	49869737	G	C	0.0791	0.00388046	19.6324
rs16985567	met-a-728	0.0031	20	1765	-0.0139	8.32e-06	60350365	T	C	0.5111	0.0112627	19.6325
rs7903596	met-a-634	0.0285	10	1760	0.1278	7.09e-06	123464097	G	A	0.012	0.011296	19.6341
rs6952850	met-a-368	0.0027	7	6864	0.012	6.87e-06	8654752	G	A	0.3002	0.00286952	19.6342
rs7178596	met-a-368	0.0027	15	6864	0.012	7.92e-06	39179321	G	A	0.6465	0.00286952	19.6342
rs12449543	met-a-715	0.0036	17	6901	0.016	8.25e-06	42865459	T	C	0.4462	0.00285418	19.6348
rs1855534	met-a-694	0.0018	6	6920	0.008	9.07e-06	73161393	T	C	0.1952	0.00284637	19.6351
rs7816986	met-a-694	0.0018	8	6920	0.008	5.22e-06	97371298	G	A	0.2011	0.00284637	19.6351
rs10111779	met-a-490	0.0103	8	1726	0.0462	8e-06	85128127	C	A	0.2737	0.0115222	19.6354
rs2062632	met-a-739	0.0018	3	6940	-0.008	7.49e-06	186461181	C	T	0.2152	0.00283819	19.6355
rs6886404	met-a-739	0.0018	5	6940	-0.008	5.24e-06	52154995	C	A	0.2464	0.00283819	19.6355
rs1850396	met-a-739	0.0018	15	6940	0.008	4.66e-06	56813733	T	A	0.749	0.00283819	19.6355
rs8107012	met-a-739	0.0018	19	6940	0.008	9.12e-06	34486033	G	T	0.1923	0.00283819	19.6355
rs9298802	met-a-550	0.073	9	1229	0.3291	6.53e-06	19896420	C	T	0.0134	0.016268	19.6361
rs9389095	met-a-640	0.0027	6	6994	0.012	6.97e-06	134094349	C	T	0.6206	0.00281634	19.6364
rs9403794	met-a-324	0.0039	6	1679	0.0175	8.09e-06	146928104	A	C	0.5963	0.01185	19.637
rs12230393	met-a-372	0.0045	12	7034	0.02	7.42e-06	67245822	C	A	0.0968	0.00280036	19.637
rs2933568	met-a-360	0.0018	4	7037	0.008	6.23e-06	4784580	C	T	0.6875	0.00279918	19.6371
rs6456786	met-a-360	0.0018	6	7037	0.008	5.67e-06	27415831	C	T	0.6418	0.00279918	19.6371
rs10774085	met-a-360	0.0018	12	7037	-0.008	7.6e-06	3060224	C	A	0.3183	0.00279918	19.6371
rs2234518	met-a-633	0.0027	14	7049	-0.012	8.74e-06	100842059	G	A	0.7347	0.00279442	19.6373
rs1216886	met-a-367	0.0018	1	7081	-0.008	6.88e-06	113736738	A	G	0.858	0.00278183	19.6378
rs307811	met-a-565	0.0018	5	7118	0.008	4.35e-06	180072653	G	A	0.6365	0.00276741	19.6384
rs3851624	met-a-488	0.0084	12	2091	0.0376	8.52e-06	100375988	A	T	0.5194	0.00949121	19.6389
rs335810	met-a-511	0.0827	15	1368	0.3722	6.8e-06	60368206	A	C	0.9883	0.0145906	19.6399
rs4690150	met-a-691	0.0018	4	7217	-0.008	8.3e-06	81211570	C	G	0.7283	0.00272955	19.64
rs9395466	met-a-691	0.0018	6	7217	-0.008	9.92e-06	49177455	A	G	0.2647	0.00272955	19.64
rs4766517	met-a-691	0.0018	12	7217	-0.008	5.59e-06	111359712	C	G	0.59	0.00272955	19.64
rs2048428	met-a-396	0.0081	19	7226	0.036	9.52e-06	57485528	C	T	0.867	0.00272616	19.6401
rs10757735	met-a-344	0.0018	9	7271	0.008	7.91e-06	28373518	C	A	0.868	0.00270933	19.6408
rs6019504	met-a-344	0.0018	20	7271	-0.008	6.69e-06	47514595	G	A	0.1414	0.00270933	19.6408
rs244763	met-a-419	0.0027	19	7301	-0.012	8.7e-06	34558612	G	A	0.6167	0.00269823	19.6413
rs9657544	met-a-706	0.0036	8	7302	0.016	9.23e-06	10944616	G	C	0.298	0.00269786	19.6413
rs12523450	met-a-442	0.0018	5	7303	-0.008	6.99e-06	135194223	G	A	0.1945	0.00269749	19.6413
rs10874521	met-a-572	0.0018	1	7306	-0.008	5.37e-06	102312848	C	T	0.2824	0.00269639	19.6413
rs735080	met-a-578	0.0018	7	7307	-0.008	8.8e-06	113323147	G	A	0.3926	0.00269602	19.6413
rs12211633	met-a-516	0.0036	6	7313	0.016	6.74e-06	34050917	T	C	0.747	0.00269382	19.6414
rs12136030	met-a-638	0.0018	1	7316	-0.008	6.23e-06	184174866	T	C	0.3726	0.00269271	19.6415
rs1797387	met-a-638	0.0018	2	7316	0.008	6.71e-06	232414692	G	A	0.51	0.00269271	19.6415
rs7445640	met-a-638	0.0018	5	7316	-0.008	6.94e-06	1236212	G	T	0.4205	0.00269271	19.6415
rs4812575	met-a-707	0.0027	20	7317	-0.012	6.39e-06	40694997	G	A	0.6961	0.00269235	19.6415
rs12456616	met-a-665	0.0072	18	7322	0.032	9.95e-06	43713064	G	T	0.0633	0.00269051	19.6416
rs9400834	met-a-356	0.0018	6	7325	-0.008	5.62e-06	115675458	C	T	0.2976	0.00268942	19.6416
rs1610360	met-a-356	0.0018	9	7325	-0.008	4.63e-06	12385710	T	A	0.3322	0.00268942	19.6416
rs6541210	met-a-727	0.0009	1	7330	-0.004	8.42e-06	218955436	A	G	0.4489	0.00268759	19.6417
rs2146548	met-a-737	0.0027	10	7335	0.012	7e-06	112564104	T	G	0.7266	0.00268576	19.6418
rs13163920	met-a-453	0.0036	5	7336	0.016	9.51e-06	6759714	T	C	0.3017	0.00268539	19.6418
rs4075155	met-a-377	0.0027	8	7337	0.012	8.88e-06	57194617	C	T	0.2039	0.00268503	19.6418
rs11727912	met-a-495	0.0027	4	7337	-0.012	6.7e-06	24849799	C	G	0.5283	0.00268503	19.6418
rs173365	met-a-495	0.0027	17	7337	0.012	8.19e-06	43901074	G	A	0.5568	0.00268503	19.6418
rs6595423	met-a-460	0.0099	5	7338	-0.044	8.52e-06	122313534	C	T	0.1151	0.00268466	19.6418
rs9866434	met-a-469	0.0018	3	7344	-0.008	5.55e-06	187977798	T	A	0.5887	0.00268248	19.6419
rs6962350	met-a-469	0.0018	7	7344	0.008	5.68e-06	144524224	T	G	0.417	0.00268248	19.6419
rs8180826	met-a-536	0.0018	7	7344	-0.008	5.21e-06	77094399	C	G	0.6944	0.00268248	19.6419
rs10162454	met-a-536	0.0018	14	7344	0.008	6.66e-06	75144618	C	T	0.7315	0.00268248	19.6419
rs1487052	met-a-350	0.0018	4	7346	0.008	7.66e-06	112120740	T	C	0.3063	0.00268175	19.6419
rs4333677	met-a-350	0.0018	9	7346	0.008	5.98e-06	74744270	A	G	0.5848	0.00268175	19.6419
rs2255059	met-a-350	0.0018	18	7346	0.008	7.4e-06	48328003	C	T	0.4808	0.00268175	19.6419
rs11811387	met-a-636	0.0036	1	7347	-0.016	7.04e-06	36917301	T	A	0.1773	0.00268138	19.6419
rs322129	met-a-444	0.0027	19	7347	-0.012	7.74e-06	11401105	T	C	0.2023	0.00268138	19.6419
rs987693	met-a-636	0.0027	3	7347	0.012	8e-06	29305716	G	A	0.5463	0.00268138	19.6419
rs1507101	met-a-379	0.0009	1	7349	0.004	9.62e-06	25251326	A	G	0.5673	0.00268066	19.642
rs2544371	met-a-379	0.0009	2	7349	-0.004	8.69e-06	170227070	G	A	0.4425	0.00268066	19.642
rs4669392	met-a-379	0.0009	2	7349	0.004	9.29e-06	5620952	G	A	0.5738	0.00268066	19.642
rs7686890	met-a-379	0.0009	4	7349	-0.004	7.99e-06	178411431	C	T	0.6062	0.00268066	19.642
rs1109773	met-a-379	0.0009	6	7349	0.004	9.03e-06	39289164	C	G	0.3724	0.00268066	19.642
rs1866570	met-a-379	0.0009	7	7349	0.004	7.76e-06	45166118	G	C	0.4162	0.00268066	19.642
rs2714684	met-a-379	0.0009	7	7349	0.004	8.8e-06	79291370	G	C	0.4585	0.00268066	19.642
rs10956672	met-a-379	0.0009	8	7349	0.004	8.76e-06	133564403	A	C	0.5436	0.00268066	19.642
rs496150	met-a-379	0.0009	15	7349	0.004	9.88e-06	53410502	G	A	0.3744	0.00268066	19.642
rs8043243	met-a-379	0.0009	15	7349	-0.004	8.41e-06	101771453	T	C	0.3641	0.00268066	19.642
rs2327855	met-a-379	0.0009	20	7349	-0.004	9.55e-06	14477175	C	A	0.4204	0.00268066	19.642
rs10084901	met-a-484	0.0018	4	7350	0.008	7.46e-06	130183094	A	T	0.5872	0.00268029	19.642
rs6880807	met-a-484	0.0018	5	7350	-0.008	7.68e-06	26005243	T	G	0.633	0.00268029	19.642
rs13262434	met-a-484	0.0018	8	7350	-0.008	9.95e-06	120745663	T	G	0.308	0.00268029	19.642
rs699856	met-a-306	0.0009	1	7351	-0.004	7.45e-06	75089136	C	T	0.6339	0.00267993	19.642
rs6588636	met-a-306	0.0009	1	7351	0.004	9.94e-06	56946799	C	T	0.389	0.00267993	19.642
rs6543342	met-a-306	0.0009	2	7351	-0.004	8.56e-06	106462256	C	T	0.6222	0.00267993	19.642
rs7669967	met-a-306	0.0009	4	7351	-0.004	6.83e-06	156049070	G	A	0.3833	0.00267993	19.642
rs13130810	met-a-306	0.0009	4	7351	0.004	7.79e-06	177147696	T	C	0.4401	0.00267993	19.642
rs4499783	met-a-306	0.0009	5	7351	0.004	7.58e-06	65967123	C	T	0.4042	0.00267993	19.642
rs9394683	met-a-306	0.0009	6	7351	-0.004	9.05e-06	40308360	T	C	0.5195	0.00267993	19.642
rs498475	met-a-306	0.0009	7	7351	-0.004	6.66e-06	28256240	A	G	0.6277	0.00267993	19.642
rs720816	met-a-306	0.0009	7	7351	0.004	7.76e-06	41775748	A	G	0.5425	0.00267993	19.642
rs1872800	met-a-306	0.0009	8	7351	-0.004	8.25e-06	32108495	A	T	0.6438	0.00267993	19.642
rs2624695	met-a-306	0.0009	10	7351	0.004	8.94e-06	44549767	C	T	0.4898	0.00267993	19.642
rs10828678	met-a-306	0.0009	10	7351	0.004	7.2e-06	24880712	A	G	0.5105	0.00267993	19.642
rs7073430	met-a-306	0.0009	10	7351	0.004	9.95e-06	64454881	A	C	0.4008	0.00267993	19.642
rs1368532	met-a-306	0.0009	10	7351	-0.004	8.86e-06	127280375	T	C	0.3842	0.00267993	19.642
rs12355470	met-a-306	0.0009	10	7351	-0.004	7.68e-06	92150962	T	C	0.6071	0.00267993	19.642
rs2146498	met-a-306	0.0009	14	7351	0.004	8.04e-06	93072269	A	G	0.5787	0.00267993	19.642
rs606798	met-a-306	0.0009	18	7351	-0.004	9.9e-06	34905440	G	T	0.6278	0.00267993	19.642
rs4805013	met-a-306	0.0009	19	7351	-0.004	9.5e-06	28484840	T	A	0.4856	0.00267993	19.642
rs161503	met-a-323	0.0018	5	7352	-0.008	6.87e-06	99636953	C	T	0.8824	0.00267956	19.642
rs6101153	met-a-323	0.0018	20	7352	0.008	8.26e-06	59559273	G	A	0.1103	0.00267956	19.642
rs10112981	met-a-417	0.0018	8	7354	0.008	6.12e-06	114965243	G	A	0.713	0.00267884	19.6421
rs10953026	met-a-619	0.0018	7	7354	-0.008	5.85e-06	90550191	A	G	0.6177	0.00267884	19.6421
rs7124459	met-a-619	0.0018	11	7354	-0.008	7.58e-06	42579351	T	C	0.3757	0.00267884	19.6421
rs1433098	met-a-619	0.0018	19	7354	-0.008	8.14e-06	46068009	G	T	0.3561	0.00267884	19.6421
rs699856	met-a-304	0.0009	1	7355	-0.004	8.01e-06	75089136	C	T	0.6339	0.00267847	19.6421
rs10495209	met-a-304	0.0009	1	7355	0.004	8.02e-06	223656537	T	C	0.4862	0.00267847	19.6421
rs7594598	met-a-304	0.0009	2	7355	-0.004	9.5e-06	31026603	C	A	0.5743	0.00267847	19.6421
rs13001325	met-a-304	0.0009	2	7355	-0.004	7.45e-06	102939036	T	C	0.3823	0.00267847	19.6421
rs6730726	met-a-304	0.0009	2	7355	0.004	7.17e-06	205154353	G	A	0.4688	0.00267847	19.6421
rs3773729	met-a-304	0.0009	3	7355	0.004	8.57e-06	53204845	T	C	0.6291	0.00267847	19.6421
rs6537156	met-a-304	0.0009	4	7355	-0.004	8.09e-06	139067202	C	T	0.5515	0.00267847	19.6421
rs6454864	met-a-304	0.0009	6	7355	0.004	8.87e-06	92234894	T	C	0.3705	0.00267847	19.6421
rs42162	met-a-304	0.0009	7	7355	0.004	8.22e-06	106475927	T	C	0.5492	0.00267847	19.6421
rs6947698	met-a-304	0.0009	7	7355	-0.004	8.34e-06	55954993	C	G	0.4558	0.00267847	19.6421
rs10225863	met-a-304	0.0009	7	7355	-0.004	9.75e-06	131910303	T	C	0.3949	0.00267847	19.6421
rs4144737	met-a-304	0.0009	8	7355	-0.004	9.86e-06	130761182	G	A	0.4182	0.00267847	19.6421
rs2769419	met-a-304	0.0009	10	7355	-0.004	6.16e-06	117395006	G	A	0.5223	0.00267847	19.6421
rs1852138	met-a-304	0.0009	11	7355	-0.004	6.34e-06	112201569	G	A	0.4239	0.00267847	19.6421
rs2868072	met-a-304	0.0009	15	7355	-0.004	9.04e-06	39605726	G	A	0.5171	0.00267847	19.6421
rs11654913	met-a-304	0.0009	17	7355	-0.004	6.91e-06	52369879	A	T	0.5579	0.00267847	19.6421
rs9646527	met-a-304	0.0009	18	7355	0.004	9e-06	24749737	A	T	0.3795	0.00267847	19.6421
rs1418942	met-a-304	0.0009	20	7355	0.004	7.13e-06	58164306	C	A	0.4249	0.00267847	19.6421
rs6110544	met-a-304	0.0009	20	7355	0.004	7.01e-06	15166775	T	C	0.4394	0.00267847	19.6421
rs6130271	met-a-304	0.0009	20	7355	0.004	7.4e-06	41612425	C	T	0.4648	0.00267847	19.6421
rs10853932	met-a-331	0.0018	19	7355	-0.008	5.45e-06	34324709	C	T	0.655	0.00267847	19.6421
rs1836862	met-a-349	0.0018	3	7355	0.008	9.37e-06	104542237	C	A	0.3949	0.00267847	19.6421
rs10280932	met-a-481	0.0018	7	7355	-0.008	7.15e-06	7670797	C	T	0.4774	0.00267847	19.6421
rs10096225	met-a-481	0.0018	8	7355	-0.008	6.74e-06	3069744	G	A	0.5257	0.00267847	19.6421
rs7002819	met-a-366	0.0018	8	7356	0.008	6.15e-06	14045251	T	C	0.5269	0.00267811	19.6421
rs1930038	met-a-373	0.0018	9	7356	0.008	7.29e-06	27926755	T	C	0.5477	0.00267811	19.6421
rs400839	met-a-373	0.0018	18	7356	-0.008	7.8e-06	8660149	T	C	0.4443	0.00267811	19.6421
rs9289719	met-a-463	0.0027	3	7356	0.012	7.38e-06	145983688	T	G	0.811	0.00267811	19.6421
rs1348656	met-a-463	0.0027	3	7356	-0.012	6.52e-06	144933520	T	C	0.7989	0.00267811	19.6421
rs10937433	met-a-362	0.0018	3	7357	0.008	6.62e-06	190177112	C	G	0.4972	0.00267775	19.6421
rs1955135	met-a-309	0.0018	3	7361	-0.008	9.99e-06	105164872	C	A	0.1341	0.0026763	19.6422
rs7576783	met-a-496	0.0018	2	7362	0.008	9.63e-06	16703441	T	C	0.7431	0.00267593	19.6422
rs7670801	met-a-496	0.0018	4	7362	-0.008	7.52e-06	185917354	T	C	0.3261	0.00267593	19.6422
rs4964963	met-a-630	0.0018	12	7362	0.008	6.19e-06	132118633	G	A	0.1808	0.00267593	19.6422
rs1402325	met-a-326	0.0018	19	7363	-0.008	8.23e-06	44105736	A	G	0.1437	0.00267557	19.6422
rs4520471	met-a-480	0.0018	1	7363	0.008	8.32e-06	202564221	A	G	0.5346	0.00267557	19.6422
rs1413536	met-a-480	0.0018	1	7363	0.008	7.94e-06	88423397	T	C	0.52	0.00267557	19.6422
rs11895467	met-a-480	0.0018	2	7363	-0.008	9.71e-06	165466449	G	T	0.62	0.00267557	19.6422
rs12164231	met-a-559	0.0045	8	7364	0.02	9.67e-06	130464007	T	G	0.1331	0.00267521	19.6422
rs11111293	met-a-307	0.0018	12	7365	0.008	6.12e-06	102921296	C	T	0.2086	0.00267485	19.6422
rs2651929	met-a-471	0.0018	1	7365	0.008	7.04e-06	3101353	C	T	0.3312	0.00267485	19.6422
rs4722590	met-a-471	0.0018	7	7365	0.008	5.8e-06	26354882	A	C	0.4637	0.00267485	19.6422
rs758132	met-a-471	0.0018	15	7365	-0.008	5.18e-06	92728152	C	A	0.5681	0.00267485	19.6422
rs11692794	met-a-751	0.0018	2	7366	-0.008	6.68e-06	180459429	T	C	0.432	0.00267448	19.6422
rs13078757	met-a-751	0.0018	3	7366	0.008	7.86e-06	108450354	G	T	0.29	0.00267448	19.6422
rs2275351	met-a-319	0.0027	1	7367	0.012	7.06e-06	203150073	T	C	0.1657	0.00267412	19.6422
rs17099239	met-a-319	0.0027	14	7367	0.012	6.74e-06	62267508	G	A	0.1673	0.00267412	19.6422
rs11963846	met-a-355	0.0018	6	7367	-0.008	8.57e-06	112489446	T	A	0.5532	0.00267412	19.6422
rs4495505	met-a-402	0.0036	9	7367	0.016	8.92e-06	118516685	C	G	0.5499	0.00267412	19.6422
rs759507	met-a-375	0.0018	2	7368	0.008	5.18e-06	50754813	T	C	0.366	0.00267376	19.6423
rs6731691	met-a-345	0.0018	2	7371	-0.008	5.3e-06	173331754	A	G	0.1705	0.00267268	19.6423
rs11708412	met-a-540	0.0058	3	2773	0.0259	8.73e-06	13733624	A	G	0.2657	0.00713973	19.6429
rs10824944	met-a-445	0.0073	10	2759	-0.0326	7.7e-06	54962624	A	C	0.2569	0.00717645	19.6435
rs268290	met-a-693	0.0136	10	1764	-0.061	7.58e-06	44598285	A	C	0.0174	0.0112761	19.6444
rs1990049	met-a-732	0.0169	7	3977	0.0753	8.84e-06	143738439	G	A	0.0561	0.00496705	19.6459
rs6938476	met-a-599	0.0155	6	831	0.0705	5.38e-06	163309050	T	C	0.224	0.0242904	19.6476
rs7916966	met-a-554	0.088	10	996	0.3985	5.92e-06	78552627	T	A	0.0245	0.0201735	19.6479
rs4580644	met-a-355	0.0035	4	1766	0.0157	8.16e-06	15785201	T	C	0.4937	0.0112655	19.6485
rs6569976	met-a-429	0.0035	6	1766	0.0157	7.33e-06	135224753	A	C	0.6201	0.0112655	19.6485
rs10434643	met-a-639	0.0057	5	2278	0.0255	8.39e-06	73254755	G	A	0.1568	0.00870919	19.6495
rs10232298	met-a-612	0.0029	7	6004	0.0129	8.69e-06	127219417	G	A	0.6588	0.00328484	19.6508
rs1057744	met-a-612	0.0029	14	6004	0.0129	9.65e-06	105617042	T	C	0.5174	0.00328484	19.6508
rs17709912	met-a-449	0.0105	5	1510	-0.0472	6.41e-06	17469690	G	A	0.2243	0.0132055	19.6509
rs17192023	met-a-613	0.0075	17	4533	-0.0334	9.12e-06	71786632	A	G	0.1157	0.00435601	19.6511
rs3111102	met-a-451	0.0107	5	1768	-0.048	7e-06	51132945	A	G	0.0953	0.0112543	19.6514
rs12503398	met-a-597	0.0069	4	5694	0.0307	8.68e-06	62778315	G	A	0.2762	0.00346461	19.6522
rs17631300	met-a-738	0.0143	2	4317	0.0637	8.13e-06	9015768	C	G	0.0174	0.00457544	19.6527
rs4303969	met-a-580	0.0065	4	7089	-0.0289	8.32e-06	26531498	T	C	0.8003	0.00278083	19.6529
rs6892541	met-a-696	0.0037	5	1758	0.0166	6.54e-06	170277182	A	G	0.8315	0.0113201	19.653
rs8049811	met-a-487	0.0166	16	7337	-0.0738	8.71e-06	51998304	C	T	0.0259	0.00268664	19.6536
rs17589032	met-a-433	0.0076	11	6535	-0.0338	8.7e-06	37683421	T	G	0.0236	0.00301751	19.6539
rs13399191	met-a-475	0.0083	2	7358	-0.0369	8.26e-06	196381121	G	C	0.0582	0.00267899	19.6539
rs16972160	met-a-483	0.0083	15	7373	-0.0369	8.72e-06	80749373	C	T	0.0485	0.00267356	19.6541
rs8061140	met-a-389	0.0112	16	7064	0.0498	8.36e-06	72046461	G	A	0.0413	0.00279099	19.655
rs8037595	met-a-610	0.0074	15	7334	0.0329	9.15e-06	29665115	C	T	0.0859	0.00268793	19.655
rs243594	met-a-508	0.0039	21	1748	0.0175	7.22e-06	19156602	T	A	0.4908	0.0113876	19.6563
rs10884473	met-a-607	0.0067	10	6506	0.0298	9.11e-06	109277139	G	A	0.0797	0.00303145	19.6568
rs9317012	met-a-608	0.0317	13	228	0.1562	8.49e-07	59334465	C	T	0.1009	0.0962412	19.6572
rs2234185	met-a-527	0.0038	6	6753	0.0169	9.33e-06	42897074	C	T	0.4809	0.00292038	19.6579
rs17109340	met-a-707	0.0197	14	1750	0.0884	7.28e-06	39979953	G	A	0.0263	0.0113754	19.658
rs895397	met-a-657	0.0044	2	4442	-0.0196	8.5e-06	119977255	A	G	0.3465	0.00444726	19.658
rs12147158	met-a-714	0.0085	14	6960	-0.0378	9.49e-06	31279263	C	T	0.0594	0.00283338	19.6588
rs12477726	met-a-509	0.0039	2	1759	0.0175	7.57e-06	174150945	A	G	0.2434	0.0113172	19.6592
rs3805895	met-a-711	0.0145	6	6447	-0.0645	8.57e-06	80986991	C	A	0.0236	0.00305981	19.6602
rs1434665	met-a-729	0.0029	5	6464	0.0129	7.9e-06	136493839	T	A	0.2806	0.00305179	19.6605
rs9296110	met-a-512	0.0096	6	6658	-0.0427	8.96e-06	33977420	C	T	0.0361	0.00296265	19.661
rs12326998	met-a-646	0.18	18	115	-1.038	8.09e-09	32756493	A	C	0.011	0.224307	19.6612
rs302149	met-a-433	0.0058	7	6535	-0.0258	9.34e-06	18286938	G	A	0.0309	0.00301873	19.6619
rs11118120	met-a-625	0.0047	1	7349	0.0209	9.83e-06	218705761	C	A	0.1502	0.0026835	19.6628
rs7593385	met-a-316	0.008	2	1766	0.0359	6.87e-06	135088453	A	C	0.9685	0.0112744	19.6638
rs12603646	met-a-422	0.0078	17	3422	-0.0348	8.13e-06	8138643	C	A	0.2955	0.00578323	19.6643
rs7035656	met-a-738	0.0068	9	4317	-0.0303	7.33e-06	27723800	C	G	0.107	0.00457818	19.6644
rs4296931	met-a-386	0.0334	6	773	-0.1523	5.09e-06	3211615	G	A	0.9756	0.0261939	19.6665
rs7961980	met-a-533	0.011	12	1988	0.0493	6.83e-06	16122871	G	C	0.3388	0.0100029	19.667
rs11982782	met-a-464	0.0038	7	7349	-0.0169	7.91e-06	94063700	A	T	0.0817	0.00268417	19.6677
rs3911458	met-a-677	0.019	5	7364	0.0845	8.35e-06	82856332	G	C	0.0161	0.00267872	19.6679
rs7203112	met-a-645	0.011	16	4712	-0.049	8.41e-06	73532728	A	C	0.016	0.0041935	19.6685
rs12573437	met-a-500	0.0084	10	1766	0.0377	7.96e-06	105603163	A	C	0.087	0.0112774	19.6689
rs1802376	met-a-581	0.0193	15	972	0.0875	5.95e-06	64428559	A	G	0.0427	0.0207084	19.6712
rs11213924	met-a-482	0.0067	11	7358	0.0298	7.82e-06	97945697	A	G	0.0489	0.00268137	19.6713
rs11751412	met-a-656	0.0114	6	4452	0.0508	8.26e-06	36281463	G	T	0.2546	0.00444048	19.6724
rs4931556	met-a-733	0.0053	12	5292	0.0236	9.39e-06	31936551	G	A	0.1367	0.00373274	19.6725
rs11118895	met-a-330	0.0045	1	1755	0.0202	7.16e-06	222093006	T	C	0.4675	0.0113512	19.6728
rs12068349	met-a-610	0.0125	1	7334	0.0556	9.23e-06	14670045	A	G	0.0257	0.00269041	19.673
rs17262575	met-a-421	0.0029	7	7203	-0.0129	7.36e-06	154044393	T	C	0.146	0.00273955	19.6734
rs8011328	met-a-563	0.024	14	1378	0.1081	6.59e-06	91317813	A	G	0.0129	0.0145088	19.6745
rs10941555	met-a-491	0.0058	5	7303	-0.0258	9.63e-06	41686747	A	G	0.4581	0.00270214	19.675
rs308589	met-a-637	0.0044	13	4908	0.0196	9.2e-06	62663863	G	A	0.5279	0.00402671	19.6755
rs4666048	met-a-433	0.002	2	6535	-0.0089	5.32e-06	28485444	A	G	0.7095	0.00302107	19.677
rs727233	met-a-433	0.002	12	6535	0.0089	6.49e-06	5080920	G	A	0.2649	0.00302107	19.677
rs1769582	met-a-433	0.002	14	6535	-0.0089	5.58e-06	34501834	G	A	0.7289	0.00302107	19.677
rs9634561	met-a-669	0.0149	13	4515	0.0664	7.76e-06	107749458	A	G	0.1388	0.00437925	19.677
rs7039553	met-a-457	0.015	9	522	0.0694	3.56e-06	22471832	C	T	0.3305	0.0393924	19.6771
rs9345410	met-a-641	0.0186	6	1766	0.0835	7.56e-06	65423034	C	G	0.9419	0.0112831	19.6788
rs11045975	met-a-519	0.0078	12	7330	0.0347	9.1e-06	21478790	A	G	0.1936	0.00269274	19.6793
rs11726946	met-a-686	0.0042	4	5694	0.0187	9.32e-06	69737036	G	A	0.1163	0.00346943	19.6795
rs17595065	met-a-362	0.0078	18	7357	-0.0347	9.73e-06	53074862	G	A	0.0276	0.00268289	19.6797
rs17446483	met-a-507	0.0093	10	6000	-0.0414	9.43e-06	90693705	T	C	0.1177	0.00329194	19.68
rs11190334	met-a-667	0.0146	10	5856	-0.065	8.42e-06	101702473	A	G	0.035	0.00337328	19.6806
rs7926241	met-a-560	0.0199	11	4409	0.0887	8.34e-06	24357146	A	G	0.0132	0.00448589	19.6806
rs11781043	met-a-358	0.0042	8	5791	0.0187	8.81e-06	98861844	C	T	0.3269	0.00341151	19.6819
rs4766159	met-a-498	0.0049	12	1766	0.022	8.37e-06	3761997	C	A	0.2452	0.0112858	19.6835
rs2271196	met-a-640	0.01	4	6994	0.0445	9.13e-06	175140061	C	T	0.0198	0.00282336	19.6852
rs7866	met-a-490	0.023	1	1726	-0.1033	6.95e-06	27272844	T	C	0.0443	0.011552	19.6856
rs12806225	met-a-482	0.0251	11	1767	-0.1127	7.05e-06	133592534	A	G	0.024	0.0112807	19.6859
rs7991229	met-a-470	0.0071	13	6687	0.0316	7.38e-06	111091995	G	T	0.416	0.00295353	19.686
rs4384764	met-a-322	0.0127	2	2639	-0.0568	7.9e-06	37590284	A	G	0.2371	0.00752264	19.688
rs744093	met-a-417	0.0053	9	1759	0.0238	8.51e-06	32700942	G	A	0.108	0.0113341	19.6883
rs12521174	met-a-699	0.006	5	7256	-0.0267	7.27e-06	156141605	G	A	0.0476	0.00272169	19.6894
rs2267282	met-a-570	0.0051	22	6797	0.0227	9.85e-06	34159536	A	G	0.2957	0.00290623	19.6904
rs429946	met-a-383	0.004	5	7331	-0.0178	8.06e-06	141183920	C	T	0.9398	0.00269392	19.6906
rs2723713	met-a-314	0.008	4	7345	-0.0356	9.19e-06	169599841	T	C	0.0254	0.0026888	19.6908
rs6718711	met-a-551	0.0097	2	5716	0.0432	9.03e-06	190993362	G	A	0.6059	0.00345802	19.6908
rs7831994	met-a-746	0.0293	8	1745	0.1316	6.91e-06	8137345	T	C	0.0356	0.0114285	19.6922
rs309293	met-a-387	0.0057	2	1756	-0.0256	6.9e-06	7189354	C	T	0.5685	0.0113565	19.6931
rs7025875	met-a-700	0.0409	9	1383	0.1843	6.54e-06	138071000	T	A	0.0247	0.0144694	19.6932
rs1909355	met-a-722	0.0086	12	2400	0.0385	8.54e-06	24288153	C	T	0.9046	0.00828136	19.6942
rs11778205	met-a-580	0.0051	8	7089	0.0227	8.92e-06	20066618	G	A	0.3436	0.00278685	19.6954
rs12426539	met-a-334	0.0091	12	7362	0.0405	9.31e-06	131736779	T	C	0.0306	0.00268327	19.6959
rs1938489	met-a-519	0.0071	1	7330	0.0316	9.34e-06	66048622	G	A	0.2153	0.00269514	19.6968
rs2543541	met-a-394	0.0116	17	3393	-0.0518	8.15e-06	7634859	A	T	0.499	0.00584272	19.6969
rs7220150	met-a-324	0.0033	17	5687	-0.0147	6.71e-06	70208672	C	A	0.1773	0.00347705	19.6983
rs6579773	met-a-412	0.0105	5	1654	0.0472	6.47e-06	149492007	C	T	0.067	0.0120697	19.6985
rs1618850	met-a-646	0.0197	10	535	-0.0911	3.77e-06	8172573	T	G	0.6732	0.0384352	19.6986
rs17163774	met-a-656	0.0098	1	4452	-0.0437	7.66e-06	223467316	G	T	0.3796	0.00444652	19.699
rs7535809	met-a-347	0.0031	1	7104	-0.0138	7.28e-06	192302131	G	A	0.1669	0.00278177	19.7012
rs890519	met-a-749	0.0033	8	5932	0.0147	9.06e-06	18905049	A	C	0.4158	0.00333392	19.7042
rs6484669	met-a-749	0.0044	11	5932	0.0196	7.75e-06	11120287	C	T	0.2588	0.00333392	19.7042
rs11825174	met-a-596	0.013	11	1764	-0.0584	6.84e-06	88522278	T	C	0.0223	0.011311	19.7045
rs7898173	met-a-332	0.0031	10	7323	-0.0138	8.96e-06	3429328	A	G	0.1431	0.00269881	19.7047
rs2984639	met-a-662	0.0089	5	4296	0.0397	8.6e-06	157497756	G	A	0.2597	0.00461031	19.7054
rs4443239	met-a-335	0.0069	4	1753	-0.031	7.58e-06	170263032	G	T	0.2547	0.0113834	19.7054
rs4906527	met-a-451	0.0065	14	1768	-0.0292	7.49e-06	44871707	C	G	0.5095	0.0112857	19.7056
rs12659061	met-a-542	0.0138	5	2391	0.0618	7.46e-06	81609453	A	G	0.1376	0.00831786	19.7061
rs6758453	met-a-599	0.0144	2	831	-0.0656	4.99e-06	39980322	C	T	0.5766	0.0243651	19.7066
rs2002212	met-a-320	0.0155	18	4934	-0.0691	7.82e-06	12006035	A	G	0.049	0.00401188	19.7072
rs17049936	met-a-338	0.0042	2	7160	0.0187	9.58e-06	59346812	C	T	0.1088	0.00276103	19.7089
rs6893667	met-a-601	0.0071	5	1761	0.0319	7.19e-06	136948231	T	C	0.551	0.0113333	19.7093
rs1022302	met-a-716	0.005	2	4529	-0.0223	9.91e-06	16369102	T	C	0.3866	0.00437285	19.7093
rs11954991	met-a-558	0.0269	5	1612	0.121	6.85e-06	172876588	A	T	0.0131	0.0123961	19.7103
rs17339031	met-a-702	0.0108	4	6595	-0.0481	9.03e-06	162378641	C	T	0.0433	0.00299863	19.7107
rs7819483	met-a-618	0.0042	8	7320	0.0187	7.46e-06	144351394	G	A	0.2821	0.00270084	19.7114
rs4676471	met-a-675	0.009	3	5885	0.0401	8.62e-06	40188936	A	G	0.0254	0.00336198	19.712
rs17287098	met-a-666	0.0084	3	3813	0.0375	7.15e-06	46605447	A	G	0.1496	0.00519964	19.7128
rs2269606	met-a-545	0.0098	22	4817	0.0437	8.61e-06	44255828	C	T	0.222	0.00411098	19.713
rs6926138	met-a-465	0.0075	6	1765	0.0337	6.26e-06	39138337	C	T	0.3417	0.0113097	19.7136
rs4960640	met-a-333	0.0064	7	7063	0.0285	9.7e-06	154676752	C	T	0.0333	0.00279977	19.7139
rs12208243	met-a-397	0.0053	6	7315	-0.0236	8.25e-06	146855018	G	A	0.0484	0.00270323	19.7153
rs9477021	met-a-309	0.0053	6	7361	-0.0236	7.73e-06	16061453	C	G	0.0178	0.00268638	19.716
rs10847524	met-a-422	0.0077	12	3422	-0.0344	9.16e-06	128570774	A	G	0.3904	0.00579869	19.7165
rs9573265	met-a-346	0.0488	13	955	0.2216	5.55e-06	74197346	T	C	0.0158	0.0211358	19.7167
rs777828	met-a-600	0.0291	8	3962	0.1299	8.09e-06	116217868	A	G	0.9747	0.00500425	19.7177
rs12484077	met-a-531	0.0064	22	7355	-0.0285	9.09e-06	23475067	A	T	0.1107	0.00268892	19.7185
rs7427160	met-a-594	0.005	3	4807	-0.0223	9.63e-06	150024765	T	C	0.5044	0.004121	19.7198
rs2209436	met-a-700	0.0306	9	1383	0.138	6.62e-06	17704139	T	C	0.0297	0.0144928	19.7245
rs6496017	met-a-529	0.0044	15	6967	0.0196	8.49e-06	95045906	A	C	0.5014	0.00284005	19.7248
rs9809853	met-a-635	0.0044	3	6987	0.0196	9.83e-06	146610637	T	C	0.7459	0.00283194	19.7251
rs1578700	met-a-711	0.0068	15	6447	0.0303	8.45e-06	94359470	T	C	0.1191	0.00307025	19.727
rs12763437	met-a-589	0.0061	10	2757	0.0273	8.68e-06	80213317	A	G	0.0834	0.00721249	19.7271
rs9477741	met-a-437	0.0189	6	1547	-0.0851	6.89e-06	18425703	C	G	0.0113	0.0129357	19.7272
rs11163350	met-a-593	0.0061	1	5328	0.0272	8.7e-06	82170329	T	C	0.3153	0.00371789	19.7278
rs10192021	met-a-538	0.0114	2	1618	-0.0513	7.46e-06	209516429	T	G	0.0878	0.0123608	19.7281
rs17202087	met-a-659	0.0037	14	5207	-0.0165	6.16e-06	85890147	G	A	0.1693	0.00380471	19.7282
rs1772858	met-a-400	0.0076	1	2079	-0.0341	7.98e-06	201281850	A	G	0.6211	0.00959051	19.7285
rs2085545	met-a-359	0.0022	16	7226	0.0098	9.86e-06	17354799	T	G	0.2883	0.00273853	19.729
rs7672265	met-a-681	0.0044	4	7263	0.0196	7.95e-06	83554822	T	G	0.1877	0.00272462	19.7296
rs512721	met-a-638	0.0033	3	7316	0.0147	9.28e-06	172141673	G	A	0.8929	0.00270493	19.7304
rs7787327	met-a-519	0.0154	7	7330	-0.0686	8.84e-06	42357064	A	G	0.05	0.00269978	19.7306
rs926646	met-a-502	0.0044	20	7338	0.0196	6.92e-06	20023326	C	T	0.0261	0.00269685	19.7307
rs4943187	met-a-634	0.0077	13	7351	0.0343	7.84e-06	34722149	C	G	0.9593	0.00269209	19.7309
rs11758990	met-a-481	0.0033	6	7355	0.0147	7.35e-06	75747378	C	A	0.1046	0.00269063	19.731
rs10735937	met-a-463	0.0033	12	7356	0.0147	8e-06	67053882	C	T	0.8441	0.00269026	19.731
rs13247156	met-a-712	0.0044	7	7358	0.0196	7.78e-06	71697885	C	T	0.0805	0.00268954	19.731
rs12573896	met-a-712	0.0044	11	7358	-0.0196	7.04e-06	49280481	G	A	0.0825	0.00268954	19.731
rs568167	met-a-492	0.0044	13	7369	-0.0196	9.38e-06	58624154	A	G	0.2282	0.00268553	19.7312
rs11050696	met-a-492	0.0055	12	7369	0.0245	9.35e-06	30318041	A	G	0.1024	0.00268553	19.7312
rs12681727	met-a-716	0.008	8	4529	-0.0357	7.14e-06	146234347	A	G	0.1333	0.00437773	19.7312
rs6879079	met-a-458	0.0087	5	5229	-0.0388	7.53e-06	142868277	T	G	0.8273	0.00378929	19.7316
rs8184921	met-a-318	0.0037	21	5344	-0.0165	9.8e-06	22372723	C	T	0.4913	0.00370753	19.7322
rs9361503	met-a-552	0.0102	6	5064	0.0455	8.11e-06	79935999	G	C	0.4452	0.00391404	19.7353
rs10966901	met-a-585	0.0061	9	2859	-0.0273	8.07e-06	2551594	G	A	0.3725	0.00695696	19.7378
rs6763260	met-a-530	0.0067	3	2684	0.03	7.76e-06	190176528	T	C	0.6335	0.00741444	19.7381
rs9418711	met-a-452	0.0046	10	6830	0.0205	7.49e-06	128826291	T	G	0.2281	0.00289941	19.7398
rs1889157	met-a-721	0.0076	9	1657	-0.0342	6.44e-06	137131611	A	G	0.4713	0.0120733	19.7401
rs6450591	met-a-598	0.0192	5	1027	0.0871	5.77e-06	28024827	G	A	0.9181	0.0196448	19.7403
rs550866	met-a-450	0.0059	16	6393	0.0263	8.55e-06	9398894	T	G	0.4015	0.00309852	19.7413
rs7828959	met-a-600	0.009	8	3962	-0.0402	8.94e-06	69205472	G	A	0.6523	0.00501039	19.7417
rs12954899	met-a-388	0.0057	18	7281	0.0254	8.84e-06	39582087	G	A	0.1095	0.00271984	19.7439
rs1379617	met-a-387	0.0035	4	6782	0.0156	6.15e-06	83952862	C	T	0.2153	0.00292069	19.7444
rs12210538	met-a-353	0.0057	6	7346	-0.0254	9.19e-06	110760008	G	A	0.1558	0.00269584	19.7449
rs550353	met-a-629	0.0046	5	7132	0.0205	7.24e-06	31385996	A	G	0.1911	0.00277698	19.7449
rs1035688	met-a-596	0.0024	7	6279	-0.0107	9.4e-06	136798166	C	A	0.347	0.0031556	19.7452
rs11253967	met-a-738	0.0043	10	4317	-0.0192	7.98e-06	16431725	C	T	0.1485	0.00459708	19.7452
rs7262824	met-a-320	0.008	20	4934	-0.0357	8.7e-06	18483105	C	T	0.7938	0.00401983	19.7461
rs11206237	met-a-514	0.0059	1	6642	0.0263	8.56e-06	54356361	A	C	0.1515	0.00298271	19.7461
rs11184443	met-a-716	0.0056	1	4529	-0.025	8.83e-06	105666096	C	T	0.7529	0.00438122	19.7469
rs12137475	met-a-535	0.008	1	2148	0.0359	6.92e-06	44287148	T	C	0.1187	0.009288	19.7469
rs10784625	met-a-506	0.0058	12	1298	0.0262	6.12e-06	67769982	T	C	0.7213	0.0154774	19.7482
rs7246133	met-a-615	0.0046	19	7345	-0.0205	9.48e-06	53162102	C	T	0.3419	0.00269667	19.7482
rs13257229	met-a-463	0.0046	8	7356	0.0205	9.88e-06	21028044	T	C	0.2418	0.00269265	19.7484
rs16959796	met-a-389	0.013	16	5315	-0.058	8.14e-06	12612690	C	T	0.049	0.00373115	19.7496
rs12127701	met-a-701	0.0059	1	6883	0.0263	9.56e-06	109838264	G	A	0.0554	0.00287858	19.7505
rs9607409	met-a-455	0.0035	22	7257	0.0156	7.25e-06	22288011	A	G	0.1215	0.00273004	19.7524
rs1711161	met-a-516	0.0035	3	7313	-0.0156	9.42e-06	136080537	T	G	0.7246	0.00270919	19.7532
rs7745587	met-a-467	0.0035	6	7340	0.0156	6.74e-06	108010940	G	A	0.2562	0.00269925	19.7536
rs4775770	met-a-462	0.0035	15	7346	0.0156	8.26e-06	48944563	G	A	0.8488	0.00269705	19.7537
rs1070645	met-a-444	0.0035	6	7347	-0.0156	6.65e-06	61979847	G	A	0.8622	0.00269669	19.7537
rs4129516	met-a-625	0.0035	7	7349	0.0156	7.13e-06	49080824	C	T	0.2729	0.00269595	19.7538
rs12524738	met-a-316	0.0035	6	7354	0.0156	6.93e-06	140194149	A	G	0.069	0.00269413	19.7538
rs10020998	met-a-646	0.0293	4	535	0.1357	3.69e-06	106428454	G	A	0.8884	0.0385477	19.7539
rs4082919	met-a-622	0.0035	17	7368	0.0156	7.29e-06	76377482	G	T	0.4897	0.00268902	19.7541
rs7937	met-a-604	0.0037	19	6327	-0.0165	8.79e-06	41302706	T	C	0.5585	0.00313331	19.7561
rs4482789	met-a-461	0.013	4	5603	-0.058	8.14e-06	36217002	G	T	0.876	0.00354004	19.7576
rs10753083	met-a-754	0.0024	1	6942	0.0107	9.35e-06	173523580	T	G	0.4023	0.00285508	19.7577
rs12625248	met-a-699	0.0066	20	1718	0.0297	7.16e-06	55393483	G	T	0.1726	0.0116496	19.7579
rs17223039	met-a-478	0.0083	2	7346	0.037	8.92e-06	207067179	A	G	0.0863	0.00269788	19.7598
rs12155900	met-a-430	0.0039	8	5702	-0.0174	7.34e-06	74043166	T	C	0.1217	0.00347879	19.7601
rs4621813	met-a-728	0.0024	8	7092	0.0107	7.42e-06	24335545	T	C	0.184	0.00279487	19.7602
rs17813064	met-a-742	0.0037	6	6552	-0.0165	7.05e-06	155579748	A	G	0.0897	0.00302604	19.7606
rs4140469	met-a-668	0.0056	20	4925	0.025	8.98e-06	7152241	G	A	0.2395	0.00403036	19.7615
rs650455	met-a-411	0.0048	11	7182	-0.0214	9.66e-06	57159638	A	G	0.0418	0.00275994	19.7617
rs7997078	met-a-494	0.0121	13	5369	-0.054	8.52e-06	82312698	A	G	0.388	0.00369586	19.7624
rs10829186	met-a-503	0.0083	10	2575	-0.0372	7.99e-06	18962541	G	A	0.1733	0.00774065	19.7625
rs7271447	met-a-474	0.0024	20	7307	-0.0107	6.67e-06	24567355	A	G	0.3777	0.00271285	19.7636
rs9861865	met-a-332	0.0024	3	7323	-0.0107	8.06e-06	116283527	C	G	0.3196	0.00270694	19.7639
rs7951538	met-a-332	0.0024	11	7323	-0.0107	8.09e-06	95867689	C	G	0.7061	0.00270694	19.7639
rs966968	met-a-748	0.0048	13	7333	-0.0214	7.86e-06	41248037	C	T	0.2907	0.00270326	19.764
rs9922902	met-a-730	0.0141	16	1636	-0.0635	6.45e-06	88187607	G	C	0.9222	0.0122455	19.7641
rs4669590	met-a-335	0.0048	2	7345	-0.0214	7.92e-06	10691027	A	T	0.5087	0.00269886	19.7642
rs6942571	met-a-462	0.0048	7	7346	0.0214	8.61e-06	4087558	A	T	0.079	0.00269849	19.7642
rs4408	met-a-329	0.0024	22	7352	-0.0107	9.96e-06	48765011	G	A	0.8156	0.00269629	19.7643
rs13203202	met-a-468	0.0024	6	7356	-0.0107	9.26e-06	25582771	C	T	0.4159	0.00269483	19.7644
rs9487538	met-a-711	0.0113	6	6447	0.0504	7.67e-06	111157593	A	G	0.0402	0.00307616	19.7648
rs10110717	met-a-507	0.0065	8	6000	0.029	9.12e-06	3680182	C	T	0.312	0.00330658	19.7673
rs12299255	met-a-612	0.0039	12	6004	0.0174	6.34e-06	47101570	G	A	0.1548	0.00330439	19.7674
rs1841535	met-a-314	0.0056	3	1754	0.0252	7e-06	131615890	T	G	0.1482	0.0114133	19.7678
rs819952	met-a-717	0.0054	6	2651	0.0242	6.83e-06	40155271	G	C	0.5232	0.00751892	19.7679
rs7863959	met-a-714	0.0037	9	6960	0.0165	6.99e-06	10928755	T	C	0.5363	0.00284915	19.7679
rs11055626	met-a-508	0.0052	12	6042	0.0232	8.62e-06	13953327	G	C	0.0714	0.00328367	19.7683
rs2295758	met-a-311	0.0255	11	7371	0.1137	8.57e-06	35236125	C	T	0.0246	0.00268995	19.7689
rs11638382	met-a-309	0.0038	15	1763	-0.0171	5.06e-06	29496888	T	C	0.1875	0.0113557	19.7703
rs4641759	met-a-364	0.003	16	1764	0.0135	6.66e-06	62526984	C	T	0.2479	0.0113493	19.7705
rs2344567	met-a-710	0.005	2	1764	-0.0225	6.35e-06	233548812	G	T	0.7157	0.0113493	19.7705
rs7706802	met-a-693	0.0042	5	1764	-0.0189	7.06e-06	18373608	A	G	0.4621	0.0113493	19.7705
rs4953342	met-a-641	0.0096	2	1766	0.0432	7.2e-06	46552047	G	A	0.2818	0.0113366	19.7711
rs792935	met-a-446	0.0037	9	7180	0.0165	6.86e-06	122012029	C	A	0.7952	0.0027621	19.7716
rs2166711	met-a-726	0.0088	8	976	-0.04	6.27e-06	3253542	C	G	0.5296	0.0207304	19.7728
rs10977991	met-a-637	0.0073	9	4908	-0.0326	8.88e-06	9798666	G	A	0.0895	0.00404691	19.7738
rs11620434	met-a-537	0.0074	13	7330	-0.033	7.31e-06	60290050	C	A	0.0617	0.00270573	19.7739
rs9915627	met-a-384	0.0243	17	658	0.1117	4.29e-06	13675618	A	C	0.1829	0.0311129	19.7751
rs12206258	met-a-458	0.0071	6	5229	0.0317	8.64e-06	1709703	C	T	0.3135	0.00379779	19.7756
rs7810308	met-a-519	0.0087	7	7330	-0.0388	7.53e-06	41416234	T	C	0.1432	0.0027061	19.7767
rs17345545	met-a-744	0.0062	1	4520	0.0277	9.08e-06	4965152	C	A	0.2574	0.00439667	19.7768
rs4953716	met-a-396	0.005	2	7226	0.0223	9.19e-06	43274822	T	A	0.5681	0.00274523	19.7771
rs500421	met-a-494	0.0165	1	6904	-0.0736	8.23e-06	29512651	G	C	0.0823	0.00287367	19.7771
rs11688377	met-a-732	0.0144	2	952	0.0655	5.31e-06	221067691	C	T	0.5214	0.0212708	19.7774
rs12323577	met-a-670	0.0165	14	4800	-0.0737	8.33e-06	84214874	A	G	0.0169	0.00413928	19.778
rs9572809	met-a-378	0.005	13	7345	0.0223	1e-05	72424289	C	A	0.03	0.00270087	19.7789
rs17065805	met-a-463	0.005	8	7356	0.0223	8.24e-06	1150705	C	T	0.0622	0.00269684	19.7791
rs17552447	met-a-556	0.0125	5	1673	-0.0563	6.79e-06	73001379	C	T	0.0233	0.0119803	19.7792
rs1159296	met-a-704	0.0135	18	1340	0.061	6.6e-06	10864553	C	T	0.2556	0.0150079	19.7792
rs397923	met-a-637	0.0045	15	4908	-0.0201	7.95e-06	58692118	T	A	0.5852	0.00404856	19.7818
rs6004798	met-a-637	0.0045	22	4908	-0.0201	7.14e-06	26247607	T	C	0.3908	0.00404856	19.7818
rs12996938	met-a-656	0.0356	2	1496	0.1606	6.57e-06	18898271	A	G	0.0536	0.0134212	19.7822
rs12446555	met-a-392	0.0065	16	6733	-0.029	9.02e-06	89799045	T	G	0.0671	0.00294767	19.7823
rs2154355	met-a-650	0.0026	1	6755	0.0116	8.1e-06	118796111	C	T	0.1459	0.0029381	19.7827
rs16876953	met-a-387	0.0052	5	6782	0.0232	8.69e-06	6142003	A	G	0.0818	0.00292643	19.7832
rs4901004	met-a-663	0.0086	14	3239	0.0385	7.99e-06	50723631	C	T	0.1284	0.00614943	19.7833
rs12482287	met-a-702	0.0259	21	1640	0.1167	6.59e-06	24461998	G	T	0.0247	0.012228	19.7845
rs6533515	met-a-722	0.0078	4	2400	0.035	7.04e-06	111337864	G	A	0.7888	0.00831969	19.7846
rs35350	met-a-334	0.0089	12	7362	0.0397	8.1e-06	115608730	A	G	0.9722	0.00269546	19.7851
rs12411368	met-a-608	0.0619	10	176	0.3186	2.66e-07	132947578	T	C	0.0333	0.130829	19.786
rs2026395	met-a-328	0.0026	10	6946	0.0116	9.82e-06	7850597	T	A	0.3987	0.00285754	19.786
rs7427777	met-a-320	0.0286	3	1447	0.1291	6.36e-06	181947383	A	C	0.0483	0.0138861	19.7867
rs822336	met-a-614	0.0043	9	5534	0.0192	8.75e-06	5448690	C	G	0.524	0.00358975	19.7872
rs7766963	met-a-372	0.0026	6	7034	-0.0116	8.56e-06	135432883	C	T	0.4789	0.00282189	19.7875
rs719203	met-a-591	0.0045	20	5080	-0.0201	9.27e-06	52564499	T	C	0.3283	0.00391202	19.7875
rs7607574	met-a-645	0.003	2	5081	-0.0134	6.54e-06	18033877	G	A	0.3593	0.00391125	19.7876
rs7256113	met-a-645	0.003	19	5081	-0.0134	6.38e-06	53182551	A	G	0.7703	0.00391125	19.7876
rs10278040	met-a-570	0.0132	7	6797	-0.0589	7.78e-06	99141373	A	G	0.0418	0.00292076	19.7886
rs1374653	met-a-675	0.0028	4	5885	-0.0125	7.87e-06	30789609	A	G	0.1325	0.00337512	19.7888
rs12981207	met-a-654	0.011	19	1567	0.0496	6.16e-06	15467442	A	C	0.0814	0.0128089	19.7891
rs1975271	met-a-338	0.0026	16	7160	0.0116	8.68e-06	9497663	T	C	0.5872	0.00277237	19.7896
rs11578636	met-a-565	0.0116	1	1582	-0.0523	6.24e-06	157310246	T	G	0.0162	0.0126863	19.7901
rs13142707	met-a-459	0.0091	4	7263	0.0406	7.31e-06	158486562	T	G	0.0571	0.00273316	19.7912
rs7778975	met-a-426	0.0026	7	7284	0.0116	6.13e-06	25593224	T	C	0.4365	0.0027253	19.7915
rs9418817	met-a-426	0.0026	10	7284	-0.0116	6.67e-06	128850841	C	T	0.689	0.0027253	19.7915
rs7214498	met-a-426	0.0026	17	7284	-0.0116	8.15e-06	70680426	G	T	0.2988	0.0027253	19.7915
rs4287543	met-a-576	0.0052	15	7327	-0.0232	7.16e-06	92113505	G	A	0.1229	0.00270935	19.7922
rs320265	met-a-429	0.0039	9	7329	-0.0174	9.4e-06	104859240	T	C	0.0765	0.00270861	19.7922
rs770707	met-a-534	0.0013	1	7329	0.0058	7.56e-06	5747488	G	A	0.2976	0.00270861	19.7922
rs309575	met-a-534	0.0013	5	7329	-0.0058	6.15e-06	82900450	A	C	0.3321	0.00270861	19.7922
rs11117195	met-a-534	0.0013	16	7329	0.0058	5.38e-06	86625407	A	G	0.4944	0.00270861	19.7922
rs4707716	met-a-574	0.0026	6	7336	0.0116	6.07e-06	92751145	C	T	0.087	0.00270603	19.7923
rs7731057	met-a-440	0.0026	5	7340	0.0116	6.37e-06	31443102	C	T	0.2483	0.00270456	19.7924
rs3108879	met-a-678	0.0026	8	7344	0.0116	5.88e-06	110747110	C	T	0.3749	0.00270309	19.7925
rs1181723	met-a-314	0.0026	7	7345	0.0116	5.63e-06	141110146	A	G	0.2086	0.00270273	19.7925
rs1036244	met-a-462	0.0026	19	7346	-0.0116	7.8e-06	56751782	C	T	0.4559	0.00270236	19.7925
rs403636	met-a-464	0.0026	5	7349	0.0116	5.93e-06	1438354	C	A	0.8494	0.00270126	19.7925
rs474566	met-a-619	0.0026	9	7354	-0.0116	9.86e-06	112830706	G	A	0.1286	0.00269943	19.7926
rs10435813	met-a-481	0.0026	9	7355	-0.0116	6.8e-06	5533450	G	A	0.1956	0.00269906	19.7926
rs8025505	met-a-373	0.0026	15	7356	0.0116	7.76e-06	102067841	T	C	0.2344	0.0026987	19.7927
rs10418189	met-a-712	0.0026	19	7358	-0.0116	8.3e-06	48737028	T	C	0.2672	0.00269796	19.7927
rs7796330	met-a-334	0.0026	7	7362	-0.0116	7.93e-06	49127859	C	T	0.7273	0.0026965	19.7927
rs892428	met-a-505	0.0026	11	7363	0.0116	9.94e-06	125967949	G	C	0.6645	0.00269614	19.7928
rs9489697	met-a-621	0.0026	6	7364	0.0116	8.36e-06	119699524	T	C	0.4207	0.00269577	19.7928
rs17310169	met-a-751	0.0026	14	7366	-0.0116	8.38e-06	97171874	T	C	0.1509	0.00269504	19.7928
rs17742907	met-a-355	0.0039	22	7367	0.0174	9.57e-06	18890615	A	G	0.0765	0.00269468	19.7928
rs6005580	met-a-424	0.0099	22	1690	0.0446	6.38e-06	28104051	A	G	0.7521	0.0118667	19.7932
rs7989427	met-a-431	0.011	13	3950	0.0492	7.84e-06	95076249	A	T	0.0528	0.00503911	19.7942
rs2172784	met-a-671	0.0072	6	2545	-0.0323	7.5e-06	166290093	C	T	0.1536	0.0078457	19.7951
rs17066836	met-a-330	0.0157	18	1755	-0.0707	6.24e-06	58034591	C	G	0.0202	0.0114228	19.7955
rs2016979	met-a-560	0.0068	16	4409	-0.0304	7.48e-06	88807092	C	T	0.2711	0.00451258	19.7972
rs2798002	met-a-631	0.0255	10	1481	0.1151	6.48e-06	95968214	G	A	0.9372	0.0135701	19.7978
rs12197075	met-a-389	0.0134	6	7064	-0.0598	8.05e-06	80511763	G	C	0.0313	0.00281138	19.7981
rs3824359	met-a-620	0.0054	9	6998	-0.0241	8.73e-06	139105229	C	T	0.1398	0.00283817	19.7995
rs3748771	met-a-331	0.0149	1	1765	0.0671	6.35e-06	230973707	G	T	0.0123	0.0113597	19.7996
rs11983172	met-a-385	0.0073	7	5829	-0.0326	8.63e-06	97595215	A	G	0.1593	0.00340967	19.8004
rs1551864	met-a-703	0.0084	15	1291	-0.038	5.9e-06	27845275	T	C	0.3052	0.0156046	19.8004
rs42789	met-a-581	0.0062	2	2759	-0.0278	7.33e-06	40845671	A	G	0.426	0.00723438	19.8009
rs159111	met-a-506	0.0028	20	6497	0.0125	6.79e-06	53624942	G	A	0.8737	0.00305816	19.802
rs10965997	met-a-566	0.0067	9	7315	-0.0299	8.31e-06	23634905	A	G	0.0399	0.00271517	19.8022
rs2433292	met-a-510	0.0067	11	7356	0.0299	7.78e-06	115950186	C	T	0.226	0.00270008	19.8028
rs7468101	met-a-482	0.0067	9	7358	-0.0299	7.9e-06	22918937	C	T	0.0503	0.00269935	19.8028
rs8017593	met-a-549	0.0101	14	3740	0.0452	7.07e-06	95156821	C	A	0.529	0.00532651	19.8045
rs11778877	met-a-648	0.0141	8	5270	0.063	8.41e-06	41423101	C	T	0.0816	0.0037739	19.8059
rs601208	met-a-588	0.0111	11	470	-0.0518	3.04e-06	79624615	C	T	0.3352	0.0442838	19.807
rs1562445	met-a-454	0.0028	11	6795	0.0125	9.56e-06	22367286	A	G	0.1935	0.00292444	19.8076
rs7714560	met-a-385	0.0045	5	5829	-0.0201	7.17e-06	20990394	G	C	0.4708	0.00341106	19.8084
rs12052015	met-a-555	0.0125	18	3221	0.056	7.3e-06	60669437	G	C	0.3758	0.00619252	19.8103
rs7281501	met-a-505	0.0107	21	1766	-0.0482	7.18e-06	17658152	G	T	0.0638	0.0113599	19.8112
rs9389466	met-a-420	0.0097	6	7366	-0.0433	7.97e-06	96245744	T	A	0.9718	0.00269791	19.8138
rs1790796	met-a-653	0.0043	18	6768	0.0192	8.52e-06	47464423	T	C	0.8393	0.00293716	19.8145
rs10941535	met-a-548	0.0089	5	1751	0.0401	6.29e-06	41200358	A	G	0.6584	0.0114608	19.8153
rs8050423	met-a-593	0.0391	16	1192	0.1772	5.72e-06	79188279	A	G	0.0297	0.0169386	19.8155
rs1564511	met-a-565	0.0043	4	1582	-0.0194	6.12e-06	12635571	T	C	0.8539	0.012703	19.8159
rs7002795	met-a-578	0.0028	8	7307	0.0125	9.11e-06	136690813	C	T	0.8926	0.00272008	19.8161
rs10800623	met-a-365	0.0058	1	1452	-0.0262	6.17e-06	199272807	A	G	0.2767	0.0138586	19.8165
rs3799488	met-a-484	0.0028	6	7350	0.0125	7.31e-06	137519780	C	T	0.1156	0.00270421	19.8168
rs9622216	met-a-484	0.0028	22	7350	-0.0125	6.88e-06	35930731	G	C	0.1022	0.00270421	19.8168
rs12412179	met-a-622	0.0056	10	7368	-0.025	8.75e-06	59315192	T	G	0.0972	0.00269762	19.8171
rs12880087	met-a-399	0.0043	14	6939	-0.0192	9.9e-06	45017625	A	C	0.1577	0.00286499	19.8175
rs9994990	met-a-525	0.0043	4	7063	-0.0192	8.22e-06	137427816	G	T	0.0991	0.00281483	19.8196
rs626747	met-a-744	0.0055	11	4520	0.0246	6.95e-06	121521844	T	C	0.4816	0.00440645	19.8206
rs4661299	met-a-343	0.0071	1	2315	-0.0319	7.63e-06	15029260	G	T	0.5449	0.00864456	19.822
rs4694292	met-a-363	0.0045	4	6515	0.0201	6.44e-06	71170524	T	C	0.1089	0.00305299	19.8234
rs6696978	met-a-476	0.0043	1	7349	-0.0192	9.33e-06	10209557	G	A	0.2747	0.00270558	19.8241
rs13189579	met-a-401	0.0043	5	7354	0.0192	7.06e-06	32609529	G	A	0.0701	0.00270375	19.8242
rs17751533	met-a-543	0.0058	3	7166	-0.0259	7.5e-06	126685687	T	C	0.125	0.00277498	19.8248
rs1988344	met-a-709	0.0081	18	5629	0.0362	7.95e-06	50822738	C	T	0.0883	0.00353572	19.8251
rs2847326	met-a-396	0.0058	18	7226	0.0259	9.28e-06	676228	A	T	0.2376	0.002752	19.8258
rs1540603	met-a-536	0.015	5	1760	-0.0676	7e-06	17220275	A	C	0.0122	0.0114082	19.8267
rs527140	met-a-448	0.0073	11	1758	0.0329	6.77e-06	57500134	G	A	0.2519	0.0114219	19.8278
rs6925144	met-a-606	0.0116	6	1069	0.0527	5.76e-06	122703510	T	C	0.5429	0.0189418	19.8281
rs16885269	met-a-386	0.0057	5	4538	0.0255	8.07e-06	55651822	T	C	0.1333	0.00439091	19.8297
rs3846241	met-a-726	0.0105	4	976	0.0478	5.75e-06	161289041	G	A	0.596	0.0207923	19.8306
rs6567408	met-a-361	0.003	18	6941	-0.0134	8.07e-06	61651705	G	C	0.6078	0.00286615	19.8312
rs13174601	met-a-638	0.0134	5	1755	-0.0604	6.15e-06	51238100	C	T	0.0424	0.0114443	19.8322
rs6659436	met-a-679	0.0055	1	4900	0.0246	7.43e-06	10219202	T	C	0.0333	0.00406611	19.8348
rs11206335	met-a-537	0.006	1	7330	0.0268	6.72e-06	54796092	G	A	0.0763	0.00271446	19.8375
rs1801838	met-a-330	0.0105	4	7335	0.0469	8.51e-06	76568609	C	T	0.0345	0.00271261	19.8376
rs4750059	met-a-331	0.003	10	7355	0.0134	6.49e-06	11471466	G	C	0.2044	0.00270525	19.8379
rs13025191	met-a-722	0.0081	2	2400	-0.0364	6.72e-06	46383017	C	G	0.8014	0.00834416	19.8423
rs12187097	met-a-521	0.0066	5	6169	0.0295	7.1e-06	2202172	A	G	0.1521	0.00322803	19.843
rs6786214	met-a-679	0.0019	3	4900	-0.0085	8.88e-06	76504796	A	G	0.3424	0.00406784	19.8433
rs6836081	met-a-679	0.0019	4	4900	0.0085	6.85e-06	157012721	C	T	0.6113	0.00406784	19.8433
rs4975842	met-a-679	0.0019	5	4900	-0.0085	7.49e-06	1780219	G	C	0.5925	0.00406784	19.8433
rs12520768	met-a-679	0.0019	5	4900	0.0085	8.1e-06	52179298	A	C	0.3051	0.00406784	19.8433
rs7927428	met-a-679	0.0019	11	4900	-0.0085	7.58e-06	108899634	A	C	0.6695	0.00406784	19.8433
rs2351921	met-a-679	0.0019	12	4900	0.0085	7.48e-06	31667973	T	C	0.3571	0.00406784	19.8433
rs8039730	met-a-679	0.0019	15	4900	-0.0085	8.56e-06	98690785	T	C	0.3197	0.00406784	19.8433
rs7200218	met-a-679	0.0019	16	4900	-0.0085	8.27e-06	81859512	C	G	0.6479	0.00406784	19.8433
rs764134	met-a-679	0.0019	17	4900	0.0085	7.37e-06	10361677	G	C	0.3634	0.00406784	19.8433
rs6006250	met-a-537	0.0118	22	1767	-0.0532	6.49e-06	30182342	T	C	0.0613	0.0113725	19.8442
rs11736691	met-a-403	0.0491	4	257	0.24	1.04e-06	154586593	C	A	0.0398	0.0850589	19.8451
rs7702827	met-a-749	0.0034	5	5932	0.0152	6.29e-06	158879869	G	C	0.6995	0.0033579	19.8455
rs3783141	met-a-384	0.0125	13	5502	-0.0559	7.75e-06	26548030	C	T	0.1292	0.00362166	19.847
rs12727188	met-a-603	0.0062	1	7350	0.0277	8.8e-06	159486328	G	T	0.0835	0.00270839	19.8473
rs4674858	met-a-459	0.0329	2	1713	0.1484	6.61e-06	224916420	T	C	0.0101	0.0117379	19.8478
rs9417900	met-a-703	0.0085	10	1291	0.0385	6.25e-06	19444182	T	C	0.2502	0.0156426	19.848
rs1740074	met-a-487	0.0156	6	7337	0.0697	8.29e-06	43947790	G	C	0.0385	0.00271343	19.849
rs2184568	met-a-505	0.0055	10	1766	0.0248	6.01e-06	26648294	G	A	0.3238	0.0113819	19.8492
rs7583683	met-a-706	0.0047	2	7302	-0.021	7.24e-06	103113763	G	A	0.1388	0.00272656	19.8496
rs7858984	met-a-514	0.0049	9	6642	-0.0219	8.88e-06	134793118	A	G	0.3026	0.00299842	19.8498
rs11177672	met-a-533	0.0165	12	1988	0.0743	7.01e-06	69832067	T	C	0.1109	0.0100969	19.8499
rs2868035	met-a-515	0.0049	16	6712	-0.0219	7.52e-06	74564968	G	A	0.6578	0.00296725	19.8511
rs3737137	met-a-535	0.0068	20	2148	-0.0306	7.99e-06	60897721	T	C	0.233	0.00933933	19.855
rs7898173	met-a-317	0.0032	10	7333	-0.0143	6.81e-06	3429328	A	G	0.1419	0.00271587	19.856
rs2689327	met-a-438	0.011	3	5599	0.0492	7.74e-06	154095818	A	G	0.7541	0.00356029	19.856
rs12026398	met-a-481	0.0032	1	7355	0.0143	8.89e-06	30866084	C	T	0.1052	0.00270777	19.8563
rs6810706	met-a-463	0.0049	4	1760	0.0221	5.44e-06	18750217	A	G	0.5523	0.0114259	19.8572
rs2837424	met-a-363	0.0034	21	6515	-0.0152	7.36e-06	41452034	T	C	0.1928	0.00305833	19.858
rs2933405	met-a-429	0.0049	12	1766	-0.0221	5.88e-06	31285101	G	A	0.8493	0.0113875	19.8588
rs11585904	met-a-723	0.0049	1	7184	0.0219	9.23e-06	222243525	C	G	0.1296	0.00277283	19.8593
rs1041323	met-a-605	0.0156	9	471	0.0729	3e-06	90065039	C	T	0.6189	0.04431	19.8606
rs7811011	met-a-443	0.0049	7	7268	0.0219	8.09e-06	32400874	C	G	0.0471	0.00274087	19.8606
rs8083552	met-a-692	0.0036	18	5979	0.0161	5.69e-06	71353977	G	A	0.6521	0.00333402	19.861
rs10177768	met-a-613	0.0044	2	4533	0.0197	8.01e-06	206038725	G	A	0.3581	0.00440276	19.8611
rs10764712	met-a-478	0.0049	10	7346	-0.0219	9.62e-06	19007922	G	T	0.5651	0.00271185	19.8618
rs9479657	met-a-719	0.0118	6	2709	-0.053	7.75e-06	153928396	T	C	0.0711	0.00739191	19.862
rs1783235	met-a-726	0.0077	11	1908	0.0347	6.59e-06	116050271	A	G	0.7188	0.0105318	19.8621
rs11207154	met-a-546	0.0703	1	1766	0.3171	6.5e-06	58485447	C	G	0.0118	0.0113898	19.8628
rs195113	met-a-741	0.0049	4	1782	0.0221	8.04e-06	5413525	T	C	0.6742	0.0112864	19.863
rs9297054	met-a-632	0.0057	6	5581	0.0255	9.22e-06	18032535	C	T	0.4793	0.00357326	19.864
rs1028885	met-a-514	0.0093	6	1612	0.042	6.06e-06	25434518	A	G	0.7832	0.0124942	19.8643
rs11761138	met-a-532	0.0067	7	2656	0.0301	6.27e-06	104147374	T	A	0.3723	0.00754167	19.8646
rs1965169	met-a-732	0.0186	10	952	-0.0848	4.89e-06	49794610	C	T	0.8044	0.0213672	19.8652
rs9565748	met-a-398	0.0055	13	5984	0.0246	6.97e-06	82736934	T	G	0.6241	0.00333199	19.8656
rs17090140	met-a-590	0.0142	18	4323	0.0636	7.07e-06	53986552	A	G	0.0502	0.00461893	19.8662
rs9313524	met-a-424	0.0059	5	5436	-0.0264	8.91e-06	170187643	C	T	0.5854	0.00366968	19.8678
rs11747325	met-a-389	0.0051	5	7064	-0.0228	6.45e-06	153550364	T	C	0.2853	0.00282132	19.8679
rs6034944	met-a-633	0.013	20	1644	-0.0587	5.81e-06	18024553	G	C	0.0605	0.01225	19.868
rs11778747	met-a-638	0.0043	8	1755	-0.0194	5.25e-06	8831662	T	C	0.2583	0.0114652	19.8681
rs10788312	met-a-580	0.0051	10	7089	-0.0228	8.32e-06	85839561	T	C	0.3057	0.00281139	19.8683
rs9952576	met-a-580	0.0051	18	7089	-0.0228	8.4e-06	4092468	T	G	0.3194	0.00281139	19.8683
rs2383896	met-a-728	0.0017	8	7092	-0.0076	6.77e-06	74284818	G	A	0.477	0.00281021	19.8684
rs1537987	met-a-728	0.0017	9	7092	-0.0076	5.78e-06	129242112	C	T	0.4583	0.00281021	19.8684
rs2492943	met-a-565	0.0017	6	7118	0.0076	8.68e-06	42033440	T	C	0.3964	0.00279997	19.8688
rs7670890	met-a-354	0.0017	4	7136	-0.0076	9.64e-06	80769393	A	G	0.6344	0.00279293	19.8691
rs2325727	met-a-354	0.0017	6	7136	-0.0076	9.34e-06	2013899	T	C	0.4423	0.00279293	19.8691
rs1350858	met-a-338	0.0034	3	7160	-0.0152	8.21e-06	109874627	C	A	0.8217	0.00278359	19.8695
rs17301396	met-a-695	0.0045	3	3007	-0.0202	7.17e-06	59909673	T	C	0.147	0.00665647	19.8695
rs4772056	met-a-385	0.0076	13	5829	-0.034	8.45e-06	98893318	C	G	0.907	0.00342175	19.8703
rs7169869	met-a-319	0.0043	15	1766	-0.0194	6.59e-06	85478918	A	G	0.5404	0.0113946	19.871
rs2246344	met-a-670	0.0044	13	4800	-0.0197	7.93e-06	39195635	T	G	0.7691	0.00415888	19.8713
rs12916428	met-a-540	0.0061	15	2773	-0.0274	8.06e-06	97501800	A	G	0.2058	0.00722342	19.8715
rs10934975	met-a-675	0.0019	3	5885	-0.0085	6.32e-06	131456815	C	T	0.4594	0.0033893	19.8717
rs762864	met-a-675	0.0019	4	5885	-0.0085	8.82e-06	3419677	A	G	0.6215	0.0033893	19.8717
rs12215840	met-a-675	0.0019	6	5885	-0.0085	6.09e-06	96415761	C	T	0.4089	0.0033893	19.8717
rs1887820	met-a-675	0.0019	10	5885	-0.0085	8.47e-06	125114179	G	A	0.3335	0.0033893	19.8717
rs698015	met-a-675	0.0019	14	5885	0.0085	6.72e-06	57269825	T	C	0.6477	0.0033893	19.8717
rs807531	met-a-442	0.0034	6	7303	-0.0152	8.06e-06	24548972	T	C	0.9382	0.00272924	19.8718
rs708161	met-a-442	0.0017	12	7303	0.0076	8.75e-06	27092971	G	A	0.3035	0.00272924	19.8718
rs10489008	met-a-356	0.0017	4	7325	0.0076	7.37e-06	31718284	C	A	0.5081	0.00272106	19.8721
rs2506864	met-a-356	0.0017	6	7325	0.0076	8.81e-06	141041299	G	T	0.5897	0.00272106	19.8721
rs6604664	met-a-418	0.0017	1	7325	0.0076	8.9e-06	221869187	C	G	0.2321	0.00272106	19.8721
rs9804190	met-a-418	0.0017	10	7325	0.0076	8.95e-06	61839831	T	C	0.2232	0.00272106	19.8721
rs963913	met-a-383	0.0017	5	7331	-0.0076	9.04e-06	76470423	A	G	0.4455	0.00271884	19.8722
rs1902781	met-a-383	0.0017	8	7331	0.0076	6.71e-06	129214012	T	G	0.4272	0.00271884	19.8722
rs219908	met-a-383	0.0017	12	7331	0.0076	8.79e-06	14094176	C	T	0.593	0.00271884	19.8722
rs9904760	met-a-740	0.0072	17	6511	0.0322	8.12e-06	46575031	G	A	0.81	0.00306244	19.8724
rs2270451	met-a-314	0.0034	12	7345	-0.0152	7.53e-06	12849826	G	A	0.1059	0.00271367	19.8724
rs4672596	met-a-615	0.0034	2	7345	-0.0152	9.6e-06	211648806	C	T	0.6021	0.00271367	19.8724
rs7334793	met-a-615	0.0034	13	7345	-0.0152	8.04e-06	106512641	T	C	0.4953	0.00271367	19.8724
rs2133336	met-a-615	0.0034	17	7345	0.0152	9.56e-06	8313854	A	G	0.3986	0.00271367	19.8724
rs703138	met-a-626	0.0034	1	7345	0.0152	8.62e-06	158680071	T	G	0.3743	0.00271367	19.8724
rs7674482	met-a-696	0.0017	4	7345	-0.0076	5.51e-06	45867461	C	T	0.2373	0.00271367	19.8724
rs7190694	met-a-696	0.0017	16	7345	-0.0076	5.57e-06	23900245	C	G	0.2487	0.00271367	19.8724
rs2835977	met-a-696	0.0017	21	7345	0.0076	5.23e-06	39182197	G	A	0.7516	0.00271367	19.8724
rs2424200	met-a-352	0.0034	20	7348	0.0152	6.43e-06	18435035	T	C	0.1163	0.00271257	19.8725
rs1569823	met-a-352	0.0034	20	7348	0.0152	8.25e-06	57205836	C	T	0.1243	0.00271257	19.8725
rs2190223	met-a-329	0.0017	7	7352	-0.0076	7.69e-06	70689665	G	A	0.4267	0.0027111	19.8725
rs942888	met-a-329	0.0017	13	7352	-0.0076	6.29e-06	46135229	A	G	0.4776	0.0027111	19.8725
rs4926707	met-a-401	0.0017	1	7354	-0.0076	6.22e-06	56500750	A	G	0.4735	0.00271036	19.8726
rs7678928	met-a-401	0.0017	4	7354	0.0076	5.49e-06	89222827	T	C	0.4678	0.00271036	19.8726
rs3799105	met-a-401	0.0017	6	7354	-0.0076	6.08e-06	70404281	C	A	0.4049	0.00271036	19.8726
rs10426971	met-a-401	0.0017	19	7354	0.0076	8.18e-06	22158167	A	G	0.4387	0.00271036	19.8726
rs2413113	met-a-401	0.0017	22	7354	0.0076	5.74e-06	32779227	C	T	0.5333	0.00271036	19.8726
rs13355979	met-a-331	0.0017	5	7355	0.0076	6.23e-06	32984015	G	A	0.4335	0.00270999	19.8726
rs13237436	met-a-325	0.0017	7	7358	0.0076	7.26e-06	79875818	G	A	0.807	0.00270889	19.8726
rs11243929	met-a-325	0.0017	9	7358	0.0076	8.33e-06	135774164	C	T	0.2269	0.00270889	19.8726
rs906466	met-a-325	0.0017	20	7358	0.0076	8.84e-06	35048632	A	G	0.1846	0.00270889	19.8726
rs13031396	met-a-309	0.0017	2	7361	-0.0076	9.17e-06	60717399	T	G	0.2473	0.00270779	19.8727
rs11813145	met-a-307	0.0017	10	7365	0.0076	5.87e-06	45134272	A	G	0.3414	0.00270632	19.8727
rs17736501	met-a-402	0.0153	15	7367	-0.0684	7.68e-06	26358228	C	G	0.0125	0.00270559	19.8728
rs712916	met-a-319	0.0102	1	7367	0.0456	8.19e-06	99709771	C	T	0.0125	0.00270559	19.8728
rs748196	met-a-622	0.0034	17	7368	-0.0152	8.14e-06	17422768	G	T	0.5392	0.00270522	19.8728
rs1568101	met-a-749	0.0057	3	5932	-0.0255	8.62e-06	148590090	T	C	0.912	0.00336253	19.8728
rs1058337	met-a-690	0.0036	5	6538	-0.0161	5.58e-06	435021	G	T	0.2034	0.00304983	19.8729
rs9871214	met-a-685	0.0036	3	6543	-0.0161	8.39e-06	187115684	T	G	0.1789	0.0030475	19.873
rs7804260	met-a-445	0.0065	7	2759	0.0292	7.01e-06	12608263	A	G	0.4115	0.00726143	19.8744
rs1026686	met-a-612	0.0038	3	6004	-0.017	9.68e-06	21506062	C	T	0.1936	0.00332234	19.8745
rs7604529	met-a-392	0.0036	2	6733	0.0161	8.04e-06	102680601	G	A	0.1557	0.00296176	19.8766
rs2410833	met-a-697	0.0053	3	7007	0.0237	8.26e-06	151582195	C	T	0.0553	0.00284561	19.8768
rs3751035	met-a-561	0.0166	11	292	0.0802	1.39e-06	130785205	A	G	0.1812	0.0740204	19.877
rs1456374	met-a-443	0.0039	4	1751	-0.0176	7.04e-06	116984836	T	C	0.6002	0.0114971	19.8772
rs924931	met-a-606	0.0078	3	1428	-0.0353	6.14e-06	16235042	T	C	0.5401	0.0141399	19.8784
rs2216327	met-a-713	0.0055	2	6604	0.0246	8.26e-06	56410666	G	C	0.0641	0.00302012	19.8786
rs11999484	met-a-538	0.0085	9	1618	-0.0384	6.47e-06	25667662	G	A	0.1695	0.0124567	19.8792
rs2314600	met-a-426	0.0232	4	1755	-0.1047	6.67e-06	17139699	A	C	0.0144	0.0114717	19.8793
rs11147404	met-a-318	0.0063	13	5344	-0.0282	8.69e-06	30539456	G	T	0.1128	0.0037353	19.8794
rs7982884	met-a-505	0.007	13	7363	0.0313	7.61e-06	53970260	G	A	0.9575	0.00270807	19.8801
rs12202901	met-a-507	0.0078	6	6000	0.0349	8.68e-06	42828550	A	T	0.2064	0.00332555	19.8803
rs8058442	met-a-544	0.0106	16	7319	0.0474	8.1e-06	81401142	C	T	0.0262	0.00272463	19.8818
rs4888946	met-a-391	0.0036	16	7055	-0.0161	8.78e-06	79317430	A	T	0.7754	0.00282696	19.8822
rs17631990	met-a-462	0.0053	10	7346	0.0237	6.81e-06	19097042	T	C	0.0805	0.00271465	19.8823
rs10520845	met-a-571	0.0419	5	977	0.191	5.27e-06	16879933	A	C	0.0165	0.0208259	19.8824
rs7118058	met-a-486	0.0106	11	7361	-0.0474	8.13e-06	7641875	G	T	0.9397	0.00270913	19.8825
rs11049103	met-a-688	0.0036	12	7100	0.0161	6.38e-06	27862081	A	G	0.1677	0.0028091	19.883
rs7961249	met-a-659	0.0092	12	1019	-0.0419	5.18e-06	61876035	T	C	0.1505	0.0199493	19.8837
rs12886782	met-a-637	0.0046	14	4908	-0.0206	8.11e-06	95133975	A	G	0.2265	0.00406952	19.8838
rs11180280	met-a-698	0.0272	12	1522	-0.123	6e-06	75307993	G	A	0.0179	0.0132575	19.8842
rs6732028	met-a-506	0.0019	2	6497	-0.0085	7.51e-06	115586939	G	A	0.4575	0.00307101	19.885
rs8008122	met-a-506	0.0019	14	6497	0.0085	7.87e-06	28455833	C	T	0.6333	0.00307101	19.885
rs11934821	met-a-590	0.0079	4	4323	-0.0354	7.8e-06	172324334	G	A	0.1878	0.00462333	19.885
rs4648464	met-a-315	0.0036	1	7237	-0.0161	9.37e-06	3171929	A	G	0.5522	0.00275607	19.8852
rs17330336	met-a-557	0.0073	4	4665	-0.0327	8.35e-06	141410265	C	G	0.0771	0.00428286	19.8855
rs17777742	met-a-681	0.0036	15	7263	-0.0161	9.97e-06	64274359	C	A	0.4049	0.00274623	19.8856
rs6958124	met-a-742	0.0019	7	6552	-0.0085	4.65e-06	138622249	A	T	0.3835	0.00304531	19.8861
rs1164883	met-a-742	0.0019	9	6552	0.0085	6.38e-06	139019445	G	A	0.4839	0.00304531	19.8861
rs8036131	met-a-588	0.013	15	470	-0.0608	3.15e-06	96785496	G	T	0.2622	0.04447	19.8864
rs10451238	met-a-435	0.0036	17	7329	-0.0161	6.15e-06	13728749	A	G	0.8872	0.00272156	19.8866
rs6997983	met-a-655	0.0036	8	7348	-0.0161	6.15e-06	129748718	A	G	0.0916	0.00271455	19.8869
rs4414129	met-a-619	0.0036	10	7354	0.0161	8e-06	7012517	C	T	0.0658	0.00271234	19.887
rs6828013	met-a-713	0.0038	4	6604	0.017	8.79e-06	108135681	T	C	0.0729	0.00302141	19.8871
rs884957	met-a-713	0.0019	6	6604	-0.0085	9.54e-06	73867050	A	G	0.6492	0.00302141	19.8871
rs1256061	met-a-713	0.0019	14	6604	-0.0085	9.28e-06	64703593	T	G	0.4673	0.00302141	19.8871
rs12969887	met-a-713	0.0019	18	6604	-0.0085	9.5e-06	6402671	C	A	0.4468	0.00302141	19.8871
rs13025486	met-a-546	0.045	2	1011	-0.205	5.23e-06	144012499	G	A	0.023	0.0201144	19.8872
rs12802337	met-a-375	0.0036	11	7368	-0.0161	5.95e-06	55531892	A	G	0.0776	0.0027072	19.8872
rs10492598	met-a-581	0.0352	13	972	0.1605	5.08e-06	67637548	A	C	0.0227	0.0209415	19.8878
rs17155949	met-a-754	0.0142	5	1759	-0.0641	6.59e-06	103243077	C	T	0.025	0.0114517	19.8903
rs2053585	met-a-740	0.0123	17	1583	0.0556	6.58e-06	66804173	A	G	0.6736	0.0127435	19.8907
rs3112734	met-a-512	0.0135	16	6658	-0.0604	7.79e-06	7832864	T	C	0.0221	0.0029975	19.8915
rs3847067	met-a-448	0.007	7	1758	-0.0316	6.69e-06	100500615	A	C	0.2877	0.0114592	19.8917
rs4663119	met-a-313	0.0074	2	7333	0.0331	7.32e-06	235172988	A	G	0.0773	0.00272099	19.8933
rs6575634	met-a-375	0.0035	14	1764	0.0158	4.84e-06	98248954	C	T	0.3816	0.0114207	19.8934
rs4302786	met-a-439	0.0112	7	7256	0.0501	7.43e-06	126333116	T	A	0.9869	0.00275009	19.8943
rs8053839	met-a-584	0.0019	16	7066	0.0085	5.13e-06	48390512	T	G	0.5602	0.00282442	19.8953
rs1984049	met-a-682	0.0068	9	1760	-0.0307	5.33e-06	12916710	C	A	0.1892	0.0114484	19.8959
rs4363421	met-a-629	0.0038	1	7132	0.017	7.07e-06	210660969	A	G	0.7027	0.00279835	19.8964
rs3846286	met-a-401	0.0068	4	1762	0.0307	6.64e-06	89501246	G	A	0.0725	0.0114356	19.8965
rs756247	met-a-587	0.0348	12	528	0.1619	3.24e-06	81306677	T	A	0.0604	0.039378	19.8972
rs2549842	met-a-318	0.0046	16	5344	-0.0206	8.68e-06	81023659	T	C	0.786	0.00373874	19.8977
rs7552457	met-a-498	0.0019	1	7229	0.0085	5.43e-06	34625898	C	A	0.2717	0.00276091	19.898
rs1384609	met-a-674	0.01	10	711	-0.046	4.23e-06	127379189	T	C	0.474	0.0289008	19.8985
rs11852692	met-a-535	0.0099	15	2148	0.0446	6.41e-06	27303219	C	T	0.066	0.00936011	19.8988
rs7733625	met-a-689	0.0038	5	7291	-0.017	7.69e-06	80382806	T	G	0.2771	0.00273749	19.899
rs9587762	met-a-711	0.0061	13	6447	0.0273	7.77e-06	109691188	T	C	0.187	0.00309714	19.8992
rs11210537	met-a-397	0.0019	1	7315	0.0085	4.96e-06	42345723	A	G	0.3117	0.00272854	19.8993
rs12639715	met-a-397	0.0019	4	7315	-0.0085	4.18e-06	174845814	C	T	0.3351	0.00272854	19.8993
rs11577512	met-a-566	0.0019	1	7315	0.0085	5.28e-06	18814596	A	G	0.4077	0.00272854	19.8993
rs6878354	met-a-566	0.0019	5	7315	0.0085	4.52e-06	36380215	C	G	0.3007	0.00272854	19.8993
rs732787	met-a-566	0.0019	14	7315	-0.0085	5.27e-06	100217036	G	A	0.623	0.00272854	19.8993
rs9301881	met-a-405	0.0131	13	1457	-0.0593	5.79e-06	94105286	C	T	0.4308	0.0138689	19.8994
rs9375450	met-a-435	0.0019	6	7329	0.0085	5.63e-06	126985351	A	G	0.5099	0.00272334	19.8996
rs2626332	met-a-534	0.0019	8	7329	-0.0085	4.88e-06	87149954	C	A	0.8726	0.00272334	19.8996
rs2425463	met-a-502	0.0019	20	7338	-0.0085	4.04e-06	40237810	G	T	0.1481	0.00272001	19.8997
rs1195892	met-a-660	0.0042	12	6144	-0.0188	6.16e-06	131513542	T	C	0.5662	0.00325051	19.8998
rs10180218	met-a-710	0.0019	2	7348	-0.0085	4.78e-06	182620549	A	T	0.3776	0.00271632	19.8999
rs13059174	met-a-710	0.0019	3	7348	-0.0085	5.02e-06	26966448	C	T	0.7053	0.00271632	19.8999
rs728242	met-a-476	0.0038	9	7349	-0.017	6.34e-06	83447633	A	G	0.4989	0.00271595	19.8999
rs12336893	met-a-586	0.0095	9	7352	-0.0425	7.11e-06	2632365	G	T	0.0408	0.00271484	19.8999
rs977712	met-a-316	0.0019	21	7354	0.0085	6.32e-06	20070690	C	A	0.1367	0.00271411	19.8999
rs8078118	met-a-373	0.0019	17	7356	0.0085	6.98e-06	4690038	A	C	0.4238	0.00271337	19.9
rs435614	met-a-496	0.0019	19	7362	0.0085	5.56e-06	18156090	C	T	0.7256	0.00271116	19.9001
rs11057695	met-a-479	0.0057	12	7364	0.0255	8.01e-06	125083336	T	C	0.0534	0.00271043	19.9001
rs4739402	met-a-319	0.0019	8	7367	0.0085	5.61e-06	35228273	C	T	0.4828	0.00270933	19.9001
rs7145793	met-a-372	0.0224	14	1682	-0.1012	6.27e-06	65048442	T	G	0.0337	0.0119895	19.9008
rs7342491	met-a-465	0.0264	14	1765	-0.1192	6.49e-06	84926611	T	C	0.0167	0.0114186	19.9011
rs16928617	met-a-646	0.0846	10	535	-0.3934	3.28e-06	28509296	T	C	0.0213	0.0388478	19.9015
rs1433673	met-a-736	0.0094	4	1054	-0.0428	5.33e-06	94201395	G	A	0.6574	0.01929	19.9016
rs1882545	met-a-575	0.0033	12	4004	0.0148	9.35e-06	6885410	A	G	0.6567	0.00499833	19.9034
rs4665701	met-a-390	0.0027	2	4689	0.0121	4.9e-06	24702158	C	T	0.5311	0.00426488	19.9042
rs7220100	met-a-731	0.0098	17	3346	0.044	7.49e-06	6348823	G	A	0.1426	0.00598851	19.9056
rs12079356	met-a-472	0.0065	1	6119	0.0291	8.42e-06	102267811	G	A	0.2898	0.00326481	19.9057
rs1368843	met-a-513	0.0059	15	7250	0.0264	6.34e-06	94908904	G	A	0.5744	0.00275403	19.9062
rs10979297	met-a-668	0.0052	9	4925	0.0233	6.86e-06	111024683	T	A	0.3276	0.00406006	19.9065
rs2118838	met-a-422	0.0094	2	3422	-0.0422	7.09e-06	196492592	G	C	0.1681	0.00585516	19.9074
rs2421332	met-a-696	0.0031	2	1758	0.014	5.91e-06	61876965	C	T	0.2333	0.0114684	19.9076
rs883595	met-a-708	0.0341	1	274	0.1659	1.14e-06	77384769	G	A	0.1047	0.0795152	19.9084
rs11231630	met-a-531	0.0099	11	7355	0.0443	7.48e-06	63655710	T	C	0.0486	0.00271502	19.9094
rs2933259	met-a-590	0.0062	3	4323	-0.0278	6.53e-06	148518875	T	C	0.5499	0.0046292	19.9102
rs6921033	met-a-557	0.0426	6	1142	-0.1937	5.34e-06	10184123	G	A	0.9884	0.017782	19.9111
rs12446951	met-a-515	0.0063	16	6712	0.0282	7.85e-06	8315470	A	G	0.1573	0.00297626	19.9113
rs4711652	met-a-515	0.0042	6	6712	0.0188	8.56e-06	40852739	A	G	0.5551	0.00297626	19.9113
rs1836049	met-a-717	0.0205	8	1743	0.0926	6.48e-06	16540239	G	T	0.0209	0.0115708	19.9116
rs2760277	met-a-357	0.0044	3	6252	-0.0197	8.26e-06	130646603	G	A	0.2054	0.00319608	19.9117
rs7314742	met-a-311	0.008	12	7371	-0.0358	8.51e-06	122212752	T	G	0.2662	0.00270945	19.9119
rs13398058	met-a-456	0.0084	2	1558	0.038	5.76e-06	227249236	A	G	0.6148	0.012965	19.912
rs3741298	met-a-527	0.0097	11	1307	-0.044	6.1e-06	116657561	T	C	0.7854	0.015499	19.9127
rs6034091	met-a-607	0.0288	20	1639	0.1302	6.14e-06	15020018	A	G	0.0124	0.0123162	19.9133
rs13098081	met-a-607	0.0065	3	6506	-0.0291	6.86e-06	121315940	G	C	0.1	0.00307121	19.9138
rs749008	met-a-711	0.0044	2	6447	0.0197	7.65e-06	127859441	G	A	0.3614	0.00309971	19.9157
rs9874488	met-a-577	0.0048	3	5717	0.0215	8.68e-06	174669007	A	G	0.293	0.00349707	19.9159
rs7655244	met-a-611	0.0164	4	4999	0.0735	7.15e-06	10568213	T	G	0.0616	0.00400186	19.9173
rs8059937	met-a-552	0.0135	16	5064	-0.0605	7.88e-06	7588994	T	G	0.8405	0.0039503	19.9174
rs17180851	met-a-745	0.0186	12	2560	-0.0837	6.76e-06	5554548	T	A	0.136	0.00784808	19.9178
rs10738383	met-a-326	0.0029	9	1763	-0.0131	7.38e-06	15016042	A	G	0.6175	0.0114419	19.9186
rs729253	met-a-420	0.0058	2	1765	0.0262	7.52e-06	117932237	T	C	0.5812	0.011429	19.9191
rs1072961	met-a-632	0.0075	5	5581	-0.0336	6.63e-06	89288873	T	C	0.2668	0.00358332	19.9197
rs12533589	met-a-528	0.0069	7	6250	0.0309	7.82e-06	51618352	T	C	0.2893	0.00319851	19.9204
rs11580613	met-a-419	0.0042	1	7301	0.0188	8.68e-06	154291559	T	C	0.1344	0.00273681	19.9213
rs12447958	met-a-453	0.0042	16	7336	-0.0188	7.57e-06	6081912	G	A	0.2972	0.00272379	19.9218
rs6820313	met-a-659	0.0027	4	5207	0.0121	9.88e-06	140134659	T	G	0.5168	0.00384223	19.922
rs302121	met-a-378	0.0021	7	7345	0.0094	8.61e-06	83273775	A	T	0.819	0.00272046	19.922
rs884760	met-a-615	0.0042	6	7345	-0.0188	7.16e-06	8363853	C	T	0.723	0.00272046	19.922
rs4316494	met-a-499	0.0027	11	5211	-0.0121	8.33e-06	12664541	G	A	0.5075	0.0038393	19.9221
rs12000429	met-a-522	0.0731	9	562	0.3394	3.49e-06	97586149	A	G	0.0143	0.0369407	19.9226
rs679020	met-a-569	0.0123	6	3890	0.0552	7.03e-06	56284456	C	T	0.0844	0.00515081	19.9232
rs17815776	met-a-695	0.0238	8	1375	0.1079	5.94e-06	118730020	C	A	0.0115	0.014728	19.9237
rs7828843	met-a-535	0.0234	8	1550	-0.1059	6.17e-06	11089499	T	C	0.0202	0.0130415	19.925
rs737853	met-a-457	0.0158	22	522	0.0736	3.05e-06	19861157	G	A	0.383	0.0399101	19.925
rs207420	met-a-520	0.009	2	6857	-0.0403	7.51e-06	31544724	C	T	0.0477	0.00291557	19.9279
rs7164415	met-a-623	0.0212	15	1751	-0.0958	5.95e-06	60106610	G	C	0.0249	0.0115276	19.9293
rs322906	met-a-665	0.0052	1	1741	0.0235	5.84e-06	199083722	G	T	0.5427	0.0115949	19.9297
rs7129619	met-a-532	0.0066	11	2656	-0.0297	7.25e-06	126528497	G	C	0.3551	0.00756656	19.9297
rs10765737	met-a-548	0.0044	11	7263	-0.0197	8.24e-06	95155770	A	G	0.6388	0.00275242	19.9303
rs11588513	met-a-572	0.0044	1	7306	0.0197	9.58e-06	235565912	T	C	0.955	0.00273626	19.931
rs306472	met-a-453	0.0044	19	7336	-0.0197	6.69e-06	56493232	C	T	0.7778	0.0027251	19.9314
rs7784712	met-a-712	0.0044	7	7358	0.0197	7e-06	19059890	T	C	0.0761	0.00271698	19.9318
rs11133063	met-a-556	0.003	4	2683	0.0135	6.74e-06	175855153	G	T	0.4759	0.00749098	19.9329
rs11671495	met-a-614	0.0247	19	1183	0.1123	5.23e-06	11176201	A	G	0.0411	0.0171735	19.9335
rs1433818	met-a-361	0.0046	9	6941	0.0206	6.99e-06	18798713	T	C	0.0808	0.002881	19.9337
rs3742766	met-a-433	0.0048	14	6535	-0.0215	8.44e-06	76135546	A	G	0.0394	0.00306068	19.9342
rs1664452	met-a-427	0.0025	15	6180	0.0112	9.4e-06	57683625	A	T	0.5303	0.00323712	19.9342
rs12929328	met-a-697	0.0046	16	7007	0.0206	8.89e-06	85183439	G	C	0.1458	0.00285394	19.9348
rs2212465	met-a-743	0.0207	11	7014	-0.0927	7.3e-06	87073684	A	T	0.0432	0.0028511	19.9349
rs2286411	met-a-711	0.0073	14	6447	0.0327	8.31e-06	74972942	A	G	0.1197	0.00310272	19.935
rs12355427	met-a-430	0.0027	10	5702	-0.0121	9.2e-06	10144150	A	G	0.277	0.00350985	19.9359
rs2218152	met-a-596	0.0025	3	6279	-0.0112	5.78e-06	164955741	T	G	0.4105	0.00318625	19.9364
rs4322991	met-a-548	0.0046	3	7263	0.0206	7.7e-06	188339937	A	C	0.2227	0.00275363	19.939
rs9600082	met-a-681	0.0046	13	7263	0.0206	7.87e-06	73743899	A	C	0.194	0.00275363	19.939
rs11705028	met-a-316	0.0046	22	7354	-0.0206	8.85e-06	27960098	A	G	0.0859	0.00271965	19.9405
rs10853533	met-a-337	0.0023	18	7354	-0.0103	6.09e-06	43153299	C	A	0.1257	0.00271965	19.9405
rs11600689	met-a-326	0.0023	11	7363	-0.0103	9.14e-06	19979528	A	T	0.1616	0.00271633	19.9406
rs11057695	met-a-375	0.0046	12	7368	0.0206	8.03e-06	125083336	T	C	0.0566	0.00271449	19.9407
rs1029659	met-a-589	0.0044	17	2757	0.0198	7.94e-06	13888021	A	C	0.1991	0.00729139	19.9413
rs1460191	met-a-589	0.0046	18	2757	-0.0207	5.38e-06	50181192	C	A	0.8346	0.00729139	19.9413
rs6748268	met-a-393	0.0025	2	6549	-0.0112	8.73e-06	71152850	C	T	0.3058	0.00305529	19.9419
rs10065951	met-a-393	0.0025	5	6549	0.0112	9.19e-06	126108335	T	C	0.3122	0.00305529	19.9419
rs4976671	met-a-675	0.0217	5	1060	-0.0989	5.01e-06	176476198	G	C	0.0146	0.0192194	19.9433
rs7836759	met-a-632	0.0058	8	5581	0.026	6.61e-06	28977112	C	A	0.6607	0.00358771	19.944
rs8130944	met-a-494	0.0098	21	6904	0.0439	7.84e-06	44145907	G	A	0.6312	0.00289812	19.9448
rs7103589	met-a-488	0.0086	11	2091	0.0388	5.72e-06	11601537	T	G	0.6053	0.00964063	19.9451
rs7619989	met-a-716	0.0068	3	1517	-0.0308	5.82e-06	186731749	C	G	0.602	0.0133433	19.9454
rs4244808	met-a-320	0.0068	11	4934	-0.0305	8.3e-06	2163110	G	T	0.4693	0.00406084	19.9467
rs7337711	met-a-512	0.009	13	1435	0.0408	5.44e-06	34836113	T	C	0.1564	0.0141191	19.947
rs6899136	met-a-702	0.0077	5	6595	0.0345	7.35e-06	169315166	A	G	0.0868	0.00303474	19.9473
rs2633279	met-a-701	0.0025	11	6883	0.0112	6.66e-06	60337668	A	G	0.6235	0.00290746	19.9481
rs900429	met-a-475	0.0048	3	7358	0.0215	7.22e-06	126783989	T	C	0.8442	0.00271927	19.9485
rs4147184	met-a-361	0.0025	10	6941	0.0112	6.73e-06	107157561	A	G	0.6082	0.00288324	19.9491
rs1745299	met-a-687	0.0311	4	1761	0.1406	6.08e-06	74447109	T	G	0.0125	0.0114731	19.9496
rs17616555	met-a-360	0.0025	14	7037	-0.0112	9.58e-06	83505726	A	G	0.1597	0.00284401	19.9507
rs4549297	met-a-487	0.0073	3	7337	-0.0327	7.83e-06	87739286	A	G	0.8104	0.00272738	19.9507
rs976547	met-a-392	0.006	13	1445	-0.0272	6.15e-06	91984340	A	T	0.5965	0.0140228	19.9511
rs16963974	met-a-645	0.0068	19	5081	-0.0305	6.13e-06	30740078	A	G	0.0772	0.00394381	19.9516
rs9472173	met-a-547	0.0027	6	6404	0.0121	8.68e-06	43933256	T	C	0.4953	0.00312631	19.9521
rs13325508	met-a-747	0.0221	3	7355	-0.099	7.28e-06	181213106	C	T	0.0264	0.00272095	19.9527
rs7118352	met-a-411	0.0025	11	7182	0.0112	5.34e-06	20979131	G	A	0.1818	0.00278675	19.9531
rs11644920	met-a-570	0.0052	16	6797	0.0233	6.85e-06	11645013	T	A	0.3109	0.00294515	19.9533
rs261332	met-a-506	0.0027	15	6497	-0.0121	8.88e-06	58727325	G	A	0.8305	0.0030817	19.9539
rs817338	met-a-617	0.0027	20	6502	-0.0121	7.06e-06	62604201	C	T	0.1729	0.00307933	19.954
rs2073030	met-a-424	0.0064	6	5436	-0.0287	6.99e-06	22569634	T	A	0.2164	0.00368571	19.9543
rs1534979	met-a-439	0.0025	20	7256	0.0112	8.14e-06	2331513	C	T	0.6747	0.00275841	19.9543
rs13163520	met-a-437	0.0027	5	6517	-0.0121	8.11e-06	18662686	G	A	0.1661	0.00307227	19.9543
rs10810813	met-a-437	0.0027	9	6517	-0.0121	5.2e-06	17603496	A	G	0.1837	0.00307227	19.9543
rs603424	met-a-437	0.0027	10	6517	-0.0121	5.3e-06	102075479	A	G	0.1806	0.00307227	19.9543
rs4529031	met-a-624	0.0186	4	1760	-0.0841	6.41e-06	152220973	T	C	0.9555	0.0114825	19.9545
rs1421165	met-a-443	0.0025	3	7268	-0.0112	8.15e-06	177633633	C	T	0.2666	0.00275387	19.9545
rs1544149	met-a-612	0.0029	1	6004	0.013	7.22e-06	246125283	T	C	0.6652	0.00333579	19.9546
rs167675	met-a-612	0.0029	17	6004	-0.013	7.54e-06	31019996	G	C	0.629	0.00333579	19.9546
rs12997174	met-a-690	0.0027	2	6538	0.0121	6.79e-06	80373814	T	C	0.5646	0.00306243	19.9547
rs6107820	met-a-685	0.0027	20	6543	0.0121	9.95e-06	6486648	G	A	0.4181	0.0030601	19.9548
rs4266604	met-a-425	0.0027	7	6556	0.0121	9.19e-06	52978724	C	T	0.2901	0.00305405	19.9551
rs12604647	met-a-474	0.0025	18	7307	0.0112	6.05e-06	67157279	C	A	0.7561	0.00273921	19.9551
rs11753326	met-a-502	0.0025	6	7338	-0.0112	9.63e-06	30925985	C	T	0.0901	0.00272767	19.9556
rs2895714	met-a-440	0.0025	8	7340	0.0112	9.64e-06	82233275	A	G	0.6755	0.00272693	19.9556
rs9479367	met-a-678	0.0025	6	7344	0.0112	8.95e-06	152973130	A	G	0.4575	0.00272545	19.9557
rs11857879	met-a-350	0.0025	15	7346	0.0112	8.18e-06	95209253	T	G	0.1952	0.00272471	19.9557
rs1001972	met-a-464	0.0025	21	7349	0.0112	8.36e-06	42147762	C	G	0.8248	0.0027236	19.9558
rs10161949	met-a-630	0.0163	13	1768	-0.0737	6.25e-06	65102515	A	G	0.0146	0.011431	19.9564
rs7240261	met-a-376	0.0126	18	5606	0.0565	7.52e-06	5428938	T	C	0.562	0.00357394	19.9568
rs2159190	met-a-553	0.0123	7	4625	0.0552	7.4e-06	139231831	G	C	0.1773	0.0043358	19.9575
rs2925759	met-a-643	0.0148	2	1612	0.067	6.28e-06	161079897	C	T	0.8103	0.0125538	19.9579
rs877682	met-a-732	0.0177	7	3977	-0.0795	7e-06	78395400	C	T	0.0378	0.00504702	19.9606
rs16934512	met-a-396	0.0052	9	7226	0.0233	7.36e-06	16358278	C	A	0.4347	0.00277078	19.9607
rs2130791	met-a-368	0.0027	10	6864	-0.0121	7.96e-06	71791351	G	A	0.2868	0.00291741	19.9608
rs11623441	met-a-399	0.0027	14	6939	-0.0121	7.84e-06	57407989	C	T	0.3081	0.00288597	19.9622
rs10166484	met-a-328	0.0027	2	6946	0.0121	5.29e-06	189648684	C	T	0.6843	0.00288307	19.9623
rs690191	met-a-328	0.0027	18	6946	0.0121	9.23e-06	74078079	C	T	0.2179	0.00288307	19.9623
rs4717457	met-a-335	0.0052	7	7345	0.0233	6.8e-06	67953848	A	C	0.1392	0.00272601	19.9625
rs16908213	met-a-510	0.0104	8	7356	-0.0466	7.21e-06	139088550	C	T	0.076	0.00272195	19.9627
rs6595543	met-a-438	0.0165	5	5599	0.074	7.19e-06	124099020	A	G	0.3766	0.00357954	19.963
rs7080146	met-a-640	0.0027	10	6994	-0.0121	8e-06	71367790	C	T	0.295	0.00286334	19.9631
rs2377324	met-a-640	0.0027	19	6994	0.0121	7.39e-06	45768946	C	T	0.2962	0.00286334	19.9631
rs954050	met-a-423	0.0027	7	6999	-0.0121	7.68e-06	97880226	C	T	0.4088	0.0028613	19.9632
rs10512645	met-a-372	0.0027	5	7034	0.0121	5.52e-06	1850220	G	A	0.3475	0.0028471	19.9638
rs961959	met-a-333	0.0027	9	7063	0.0121	5.26e-06	121550035	C	A	0.8075	0.00283544	19.9643
[truncated: 6,473 more rows]

## Sheet: Table S2
Supplementary Table S2. Inverse-variance weighted Mendelian randomization estimates for metabolites on PBC/PSC (P<0.05)
Metabolite ID	Metabolite	Diseases	IVW analysis			Nsnp	R2	F	Status	Subcategory
			OR(95% CI)	P	FDR
met-a-351	Valine	PBC	385.583 (4.359-34104.029)	0.0092196	0.046098	4	0.0411254	52.5536	known	Amino acid
met-a-719	leucylalanine	PBC	0.284 (0.147-0.551)	0.000192865	0.000964327	7	0.15099	39.9551	known	Peptide
met-a-451	Creatine	PBC	0.280 (0.103-0.759)	0.0123899	0.0309748	6	0.0724167	63.8702	known	Amino acid
met-a-652	Isovalerylcarnitine	PBC	3.979 (1.766-8.963)	0.000858512	0.00429256	17	0.129011	54.2341	known	Amino acid
met-a-314	Mannose	PBC	0.175 (0.043-0.713)	0.0149833	0.0249722	9	0.126425	58.9016	known	Carbohydrate
met-a-328	Malate	PBC	8.154 (1.736-38.308)	0.00785108	0.0392554	14	0.0663211	28.9476	known	Energy
met-a-594	X-12231	PSC	0.456 (0.219-0.952)	0.036482	0.0912049	8	0.0794467	29.5404	Unknown
met-a-452	Erythrose	PBC	4.959 (1.191-20.638)	0.0277594	0.138797	6	0.0353253	31.2222	known	Carbohydrate
met-a-602	1-eicosatrienoylglycerophosphocholine	PBC	0.360 (0.150-0.866)	0.0225143	0.0790223	12	0.093616	37.9108	known	Lipid
met-a-615	Octanoylcarnitine	PBC	2.161 (1.108-4.214)	0.0238243	0.0893193	13	0.105453	53.9912	known	Lipid
met-a-508	xanthine	PBC	0.047 (0.003-0.845)	0.0380385	0.190192	3	0.0666801	47.8834	known	Nucleotide
met-a-359	Gamma-glutamylglutamine	PBC	0.149 (0.027-0.827)	0.0294745	0.147372	18	0.0960858	36.4659	known	Peptide
met-a-360	Gamma-glutamyltyrosine	PBC	4.629 (1.230-17.428)	0.0234736	0.117368	30	0.170902	31.3228	known	Peptide
met-a-432	Aspartylphenylalanine	PBC	0.290 (0.092-0.913)	0.03438	0.131971	3	0.0539654	36.4224	known	Peptide
met-a-651	Stachydrine	PBC	1.924 (1.139-3.250)	0.0143923	0.0719616	4	0.051427	21.4614	known	Xenobiotics
met-a-703	4-hydroxyhippurate	PBC	0.397 (0.188-0.837)	0.0152024	0.0760122	6	0.143858	23.9163	known	Xenobiotics
met-a-566	X-12038	PBC	6.142 (1.949-19.354)	0.0019382	0.00969101	42	0.168531	26.7516	Unknown
met-a-484	X-11204	PBC	0.129 (0.023-0.731)	0.020729	0.103645	28	0.120528	25.6873	Unknown
met-a-487	X-06126	PBC	4.735 (1.211-18.511)	0.0253709	0.0651357	5	0.0409694	22.3423	Unknown
met-a-494	X-11299	PBC	0.474 (0.259-0.867)	0.0153134	0.076567	8	0.0373274	22.2664	Unknown
met-a-530	X-11537	PBC	3.077 (1.018-9.304)	0.046476	0.23238	3	0.0665972	27.2756	Unknown
met-a-547	X-11818	PBC	0.298 (0.113-0.784)	0.0141583	0.0707917	17	0.0975105	36.3035	Unknown
met-a-570	X-12063	PBC	0.647 (0.443-0.944)	0.0239932	0.119966	13	0.18402	89.9294	Unknown
met-a-587	X-12188	PBC	0.762 (0.592-0.980)	0.0344326	0.154361	10	0.919086	433.796	Unknown
met-a-695	X-13553	PBC	9.344 (1.534-56.904)	0.0153333	0.0766665	6	0.0811261	33.0862	Unknown
met-a-452	Erythrose	PSC	12.011 (2.041-70.678)	0.00597758	0.0237089	6	0.0353253	31.2222	known	Carbohydrate
met-a-338	Pantothenate	PSC	0.256 (0.100-0.656)	0.00457353	0.022592	23	0.125418	36.5216	known	Cofactors and vitamins
met-a-622	1-stearoylglycerophosphocholine	PSC	4.607 (1.457-14.568)	0.00930411	0.0465205	11	0.0659666	37.0935	known	Lipid
met-a-309	Creatinine	PSC	0.122 (0.015-0.997)	0.0496359	0.24818	21	0.121207	37.4592	known	Amino acid
met-a-306	Leucine	PSC	3.676 (1.184-11.411)	0.0242683	0.0644345	137	0.583467	58.4577	known	Amino acid
met-a-433	Levulinate (4-oxovalerate)	PSC	3.353 (1.221-9.204)	0.0188724	0.0943622	39	0.218952	34.2797	known	Amino acid
met-a-352	Urea	PSC	10.127 (1.173-87.450)	0.0353023	0.133946	13	0.0500895	27.6196	known	Amino acid
met-a-578	Erythronate	PSC	3.608 (1.048-12.424)	0.0419433	0.125157	39	0.153815	29.3304	known	Carbohydrate
met-a-376	Mannitol	PSC	1.425 (1.001-2.027)	0.0491657	0.245828	10	0.0772581	39.0236	known	Carbohydrate
met-a-348	Ascorbate (Vitamin C)	PSC	0.663 (0.471-0.932)	0.0182141	0.0910704	12	0.216572	40.4394	known	Cofactors and vitamins
met-a-742	Succinylcarnitine	PSC	0.289 (0.112-0.745)	0.0101786	0.0508929	33	0.219133	44.5582	known	Energy
met-a-317	Linoleate (18:2n6)	PSC	4.942 (1.008-24.235)	0.0488815	0.176587	13	0.0512333	23.2358	known	Fatty acid
met-a-329	Palmitate (16:0)	PSC	0.214 (0.047-0.974)	0.0460748	0.115187	22	0.103867	28.2848	known	Fatty acid
met-a-654	1-stearoylglycerophosphoethanolamine	PSC	0.391 (0.162-0.942)	0.0363378	0.181689	9	0.0731007	45.453	known	Lipid
met-a-461	3-carboxy-4-methyl-5-propyl-2-furanpropanoate (CMPF)	PSC	0.454 (0.238-0.867)	0.0167496	0.0837479	11	0.073896	41.8796	known	Lipid
met-a-320	Deoxycholate	PSC	1.633 (1.016-2.626)	0.0427837	0.213919	15	0.102199	32.9178	known	Lipid
met-a-735	Octadecanedioate	PSC	0.308 (0.112-0.850)	0.0229855	0.114927	7	0.060069	48.7546	known	Lipid
met-a-709	Tetradecanedioate	PSC	0.588 (0.358-0.967)	0.0364716	0.060786	17	0.189454	65.5395	known	Lipid
met-a-528	X-11529	PSC	0.615 (0.478-0.790)	0.00014333	0.000483283	10	0.25574	153.032	Unknown
met-a-683	X-13429	PSC	0.422 (0.283-0.629)	2.22333e-05	0.000111167	7	0.108842	103.728	Unknown
met-a-531	X-11538	PSC	0.394 (0.233-0.667)	0.000530021	0.0026501	12	0.120985	67.3412	Unknown
met-a-551	X-11847	PSC	0.468 (0.306-0.714)	0.000427417	0.00213708	10	0.0445972	22.1841	Unknown
met-a-604	X-12405	PSC	3.766 (1.426-9.947)	0.00746481	0.037324	7	0.0563637	47.172	Unknown
met-a-556	X-11859	PSC	3.733 (1.037-13.435)	0.0437654	0.218827	10	0.123565	28.9454	Unknown
met-a-392	X-04498	PSC	2.624 (1.024-6.723)	0.0445379	0.222689	16	0.0956873	32.2727	Unknown
met-a-569	X-12056	PSC	0.658 (0.441-0.983)	0.0409561	0.203023	13	0.123761	39.0935	Unknown
met-a-581	X-12093	PSC	1.555 (1.039-2.328)	0.0319795	0.0799487	10	0.306074	100.933	Unknown
met-a-595	X-12236	PSC	1.925 (1.022-3.628)	0.0427262	0.213631	5	0.113514	29.6276	Unknown
met-a-647	X-12729	PSC	1.332 (1.014-1.750)	0.0393602	0.0984005	14	0.448668	66.2425	Unknown
Abbreviations: IVW, inverse variance weighted; FDR, false discovery rate; PBC, primary biliary cholangitis; PSC, primary sclerosing cholangitis, snp, single nucleotide polymorphism

## Sheet: Table S3
Supplementary Table S3. Different Mendelian randomization methods to evaluate the effects of metabolites on PBC/PSC
Metabolite ID	Metabolite	Diseases	Subcategory	IVW analysis			MR-Egger test			Weight median test			MR PRESSO test
				OR(95% CI)	FDR		OR(95% CI)	FDR		OR(95% CI)	FDR		OR(95% CI)	p Value	Global Test Pvalue
met-a-351	Valine	PBC	Amino acid	385.583 (4.359-34104.029)	0.046098		1424.031 (0.277-7310087.682)	0.237668		620.016 (2.234-172112.386)	0.0627358		290.838 (55.839 - 1514.823)	0.002529	0.957
met-a-451	Creatine	PBC	Amino acid	0.280 (0.103-0.759)	0.0309748		0.148 (0.018-1.250)	0.154072		0.167 (0.048-0.584)	0.0255082		0.246 (0.104 - 0.581)	0.0186248	0.625
met-a-652	Isovalerylcarnitine	PBC	Amino acid	3.979 (1.766-8.963)	0.00429256		2.362 (0.297-18.811)	0.429473		5.000 (1.583-15.792)	0.0152112		3.784 (2.106 - 6.798)	0.000349849	0.919
met-a-314	Mannose	PBC	Carbohydrate	0.175 (0.043-0.713)	0.0249722		0.261 (0.017-3.994)	0.366633		0.096 (0.026-0.359)	0.00247111		0.183 (0.053 - 0.635)	0.021557	0.198
met-a-328	Malate	PBC	Energy	8.154 (1.736-38.308)	0.0392554		2.958 (0.001-12558.107)	0.803449		8.040 (1.062-60.863)	0.108876		7.038 (1.607 - 30.818)	0.02139	0.32
met-a-719	leucylalanine	PBC	Peptide	0.284 (0.147-0.551)	0.000964327		0.980 (0.059-16.199)	0.989214		0.318 (0.132-0.768)	0.0272413		0.284 (0.159 - 0.506)	0.00524332	0.692
met-a-566	X-12038	PBC	Unknown metabolite	6.142 (1.949-19.354)	0.00969101		2.029 (0.003-1567.774)	0.883547		2.350 (0.435-12.683)	0.801364		4.515 (1.473 - 13.841)	0.011416	0.384
met-a-338	Pantothenate	PSC	Cofactors and vitamins	0.256 (0.100-0.656)	0.022592		0.366 (0.048-2.792)	0.343106		0.163 (0.042-0.637)	0.022592		0.302 (0.149 -0.613)	0.00291364	0.916
met-a-452	Erythrose	PSC	Carbohydrate	12.011 (2.041-70.678)	0.0237089		156.361 (0.009-2806200.842)	0.369234		13.163 (1.878-92.278)	0.0237089		12.011 (2.041 -70.678)	0.0403577	0.257
met-a-528	X-11529	PSC	Unknown metabolite	0.615 (0.478-0.790)	0.000483283		0.539 (0.387-0.753)	0.00831694		0.601 (0.460-0.786)	0.000483283		0.600 (0.478 -0.753)	0.00106008	0.742
met-a-531	X-11538	PSC	Unknown metabolite	0.394 (0.233-0.667)	0.0026501		0.294 (0.117-0.739)	0.0329323		0.340 (0.175-0.658)	0.00340188		0.394 (0.281 -0.553)	0.000217353	0.906
met-a-551	X-11847	PSC	Unknown metabolite	0.468 (0.306-0.714)	0.00213708		0.591 (0.226-1.548)	0.315714		0.459 (0.267-0.789)	0.0120134		0.468 (0.359 -0.609)	0.000310576	0.953
met-a-604	X-12405	PSC	Unknown metabolite	3.766 (1.426-9.947)	0.037324		5.815 (0.218-154.965)	0.341351		2.636 (0.759-9.149)	0.317342		3.766 (1.849 -7.670)	0.0106709	0.803
met-a-622	1-stearoylglycerophosphocholine	PSC	Lipid	4.607 (1.457-14.568)	0.0465205		5.735 (0.427-76.948)	0.219928		5.593 (1.165-26.849)	0.0787151		4.607 (2.267 -9.360)	0.00176217	0.964
met-a-683	X-13429	PSC	Unknown metabolite	0.422 (0.283-0.629)	0.000111167		0.341 (0.139-0.840)	0.0665577		0.376 (0.228-0.619)	0.000311348		0.422 (0.295 -0.604)	0.00322409	0.675
Abbreviations: OR, odds ratio; CI, confidence interval; FDR, false discovery rate; PBC, Primary biliary cholangitis ; PSC, Primary sclerosing cholangitis.

## Sheet: Table S4
Supplementary Table S4. Reverse associations for PBC/PSC on metabolites
Exposure	Outcome	IVW analysis
		OR(95% CI)	FDR
PBC	Mannose	1.001 (0.997-1.004)	0.906293
PBC	Malate	1.003 (0.998-1.009)	0.272107
PBC	Valine	1.001 (0.999-1.003)	0.752854
PBC	Creatine	1.000 (0.994-1.005)	0.973894
PBC	X-12038	1.001 (0.998-1.004)	0.993164
PBC	Isovalerylcarnitine	1.003 (0.998-1.008)	0.497235
PBC	leucylalanine	1.009 (0.999-1.019)	0.177442
PSC	Pantothenate	1.002 (0.992-1.013)	0.739624
PSC	Erythrose	0.997 (0.989-1.006)	0.815786
PSC	X-11529	1.004 (0.989-1.020)	0.741543
PSC	X-11538	0.999 (0.986-1.012)	0.875283
PSC	X-11847	0.998 (0.971-1.026)	0.893503
PSC	X-12405	1.005 (0.997-1.014)	0.467687
PSC	1-stearoylglycerophosphocholine	1.004 (0.996-1.011)	0.894806
PSC	X-13429	1.013 (0.998-1.028)	0.148892
Abbreviations: OR, odds ratio; CI, confidence interval; FDR, false discovery rate; PBC, Primary biliary cholangitis ; PSC, Primary sclerosing cholangitis.

## Sheet: Table S5
Supplementary Table S5. Mendelian randomization estimates the causal relationships between metabolites and PBC/PSC at a stricter threshold (P < 5 × 10^-6)
Exposure	Outcome	Method	Nsnp	P	OR (95% CI)
Erythrose	Primary sclerosing cholangitis	Wald ratio	1	0.326362	0.130 (0.002-7.629)
1-stearoylglycerophosphocholine	Primary sclerosing cholangitis	Inverse variance weighted	2	0.312932	4.433 (0.246-79.941)
X-11847	Primary sclerosing cholangitis	MR Egger	5	0.347821	0.443 (0.105-1.864)
X-11847	Primary sclerosing cholangitis	Inverse variance weighted	5	0.0067816	0.449 (0.251-0.802)
X-11847	Primary sclerosing cholangitis	Weighted median	5	0.0390139	0.459 (0.219-0.961)
X-12405	Primary sclerosing cholangitis	MR Egger	3	0.836828	2.198 (0.006-795.570)
X-12405	Primary sclerosing cholangitis	Inverse variance weighted	3	0.256165	2.198 (0.564-8.560)
X-12405	Primary sclerosing cholangitis	Weighted median	3	0.316517	2.205 (0.469-10.362)
Mannose	Primary biliary cholangitis	Inverse variance weighted	2	0.000646436	0.093 (0.024-0.364)
Valine	Primary biliary cholangitis	Inverse variance weighted	4	0.0092196	385.583 (4.359-34104.029)
Valine	Primary biliary cholangitis	MR Egger	4	0.237668	1424.031 (0.277-7310087.682)
Valine	Primary biliary cholangitis	Weighted median	4	0.021535	620.016 (2.578-149141.643)
Isovalerylcarnitine	Primary biliary cholangitis	Inverse variance weighted	13	0.00264463	3.955 (1.614-9.694)
Isovalerylcarnitine	Primary biliary cholangitis	MR Egger	13	0.606382	1.839 (0.194-17.479)
Isovalerylcarnitine	Primary biliary cholangitis	Weighted median	13	0.020086	4.568 (1.269-16.440)

## Sheet: Table S6
Supplementary Table S6. All metabolic pathways involved in the 2 cholestatic liver diseases
Traits	Pathway Name	Involved metabolites	Total	P value	Details
PBC	Valine, leucine and isoleucine biosynthesis	Valine	8	0.025172	KEGG
PBC	Malate-Aspartate Shuttle	Malate	7	0.034277	SMPDB
PBC	Pantothenate and CoA biosynthesis	Valine	20	0.048	KEGG
PBC	Fructose and mannose metabolism	Mannose	20	0.061977	KEGG
PBC	Citrate cycle (TCA cycle)	Malate	20	0.061977	KEGG
PBC	Pyruvate metabolism	Malate	23	0.071002	KEGG
PBC	Galactose metabolism	Mannose	27	0.082927	KEGG
PBC	Glyoxylate and dicarboxylate metabolism	Malate	32	0.097661	KEGG
PBC	Glycine, serine and threonine metabolism	Creatine	33	0.10059	KEGG
PBC	Arginine and proline metabolism	Creatine	36	0.10931	KEGG
PBC	Valine, leucine and isoleucine degradation	Valine	40	0.12084	KEGG
PBC	Amino sugar and nucleotide sugar metabolism	Mannose	42	0.12656	KEGG
PBC	Purine metabolism	Xanthine	70	0.20356	KEGG
PBC	Transfer of Acetyl Groups into Mitochondria	Malate	18	0.086236	SMPDB
PBC	Citric Acid Cycle	Malate	26	0.1226	SMPDB
PBC	Fructose and Mannose Degradation	Mannose	28	0.13151	SMPDB
PBC	Gluconeogenesis	Malate	30	0.14034	SMPDB
PBC	Galactose Metabolism	Mannose	31	0.14473	SMPDB
PBC	Pyruvate Metabolism	Malate	37	0.1707	SMPDB
PBC	Arginine and Proline Metabolism	Creatine	48	0.21667	SMPDB
PBC	Warburg Effect	Malate	49	0.22074	SMPDB
PBC	Valine, Leucine and Isoleucine Degradation	Valine	51	0.22884	SMPDB
PBC	Purine Metabolism	Xanthine	63	0.27604	SMPDB
PSC	Linoleic acid metabolism	Linoleate (18:2n6)	5	0.015792	KEGG
PSC	Valine, leucine and isoleucine biosynthesis	Leucine	8	0.025172	KEGG
PSC	Bile Acid Biosynthesis	Palmitate (16:0), Deoxycholate	59	0.043314	SMPDB
PSC	Arginine biosynthesis	Urea	14	0.043716	KEGG
PSC	Pantothenate and CoA biosynthesis	Pantothenate	20	0.061977	KEGG
PSC	Fatty acid elongation	Hexadecanoic acid	39	0.11797	KEGG
PSC	Fatty acid degradation	Hexadecanoic acid	39	0.11797	KEGG
PSC	Valine, leucine and isoleucine degradation	Leucine	40	0.12084	KEGG
PSC	Fatty acid biosynthesis	Hexadecanoic acid	47	0.14073	KEGG
PSC	Purine metabolism	Urea	70	0.20356	KEGG
PSC	Catecholamine Biosynthesis	Ascorbate	14	0.080609	SMPDB
PSC	Pantothenate and CoA Biosynthesis	Pantothenate	19	0.10805	SMPDB
PSC	Glycerolipid Metabolism	Palmitate (16:0)	23	0.12951	SMPDB
PSC	Urea Cycle	Urea	23	0.12951	SMPDB
PSC	Beta-Alanine Metabolism	Pantothenate	26	0.14532	SMPDB
PSC	Fatty Acid Elongation In Mitochondria	Palmitate (16:0)	33	0.18128	SMPDB
PSC	Fatty Acid Biosynthesis	Palmitate (16:0)	33	0.18128	SMPDB
PSC	Fatty Acid Metabolism	Palmitate (16:0)	40	0.21598	SMPDB
PSC	Arginine and Proline Metabolism	Urea	48	0.25412	SMPDB
PSC	Valine, Leucine and Isoleucine Degradation	Leucine	51	0.26802	SMPDB
PSC	Tyrosine Metabolism	Ascorbate	55	0.28621	SMPDB
